# Supplementary material for: (Z)-2-(5-Fluoro-2-oxoindolin-3-yl­idene)-N-phenyl­hydrazinecarbothio­amide
Source: Acta Crystallogr Sect E Struct Rep Online. 2012 Jan 7;68(Pt 2):o285–6. doi: 10.1107/S160053681105433X (PMC3274981; doi:10.1107/S160053681105433X)
Supplement: Supplementary file 1 [file e-68-0o285-sup1.cif]

##############################################################################
#                                                                            #
# This CIF contains the data in a paper accepted for publication in          #
# Acta Crystallographica Section E. It conforms to the requirements of       #
# Notes for Authors for Acta Crystallographica Section E, and has been       #
# peer reviewed under the auspices of the IUCr Commission on Journals.       #
#                                                                            #
# Full details of the Crystallographic Information File format               #
# are given in the paper "The Crystallographic Information File (CIF):       #
# a New Standard Archive File for Crystallography" by S. R. Hall, F. H.      #
# Allen and I. D. Brown [Acta Cryst. (1991), A47, 655-685].                  #
#                                                                            #
# The current version of the core CIF dictionary is obtainable from          #
# ftp://ftp.iucr.org/pub/cif_core.dic.                                       #
#                                                                            #
# Software is freely available for graphical display of the structure(s)     #
# in this CIF. For information consult the CIF software page                 #
# http://www.iucr.org/resources/cif/software.                                #
#                                                                            #
# This file may be used for bona fide research purposes within the           #
# scientific community so long as proper attribution is given to the journal # 
# article from which it was obtained.                                        #
#                                                                            #
##############################################################################
data_I
_audit_creation_method     SHELXL-97
_chemical_name_systematic
;
(<i>Z</i>)-2-(5-Fluoro-2-oxoindolin-3-ylidene)-<i>N</i>-
phenylhydrazinecarbothioamide
;
_chemical_name_common     ?
_chemical_formula_moiety     'C15 H11 F N4 O S'
_chemical_formula_sum     'C15 H11 F N4 O S'
_chemical_formula_iupac     'C15 H11 F N4 O S'
_chemical_formula_weight     314.34
_chemical_melting_point_gt     517.4
_chemical_melting_point_lt     518.0
_symmetry_cell_setting     monoclinic
_symmetry_space_group_name_H-M     'P 21/c'
_symmetry_space_group_name_Hall     '-P 2ybc'
loop_
    _symmetry_equiv_pos_as_xyz
    'x, y, z'
    '-x, y+1/2, -z+1/2'
    '-x, -y, -z'
    'x, -y-1/2, z-1/2'
_cell_length_a     14.8736(7)
_cell_length_b     17.4346(9)
_cell_length_c     18.1756(10)
_cell_angle_alpha     90.00
_cell_angle_beta     116.023(3)
_cell_angle_gamma     90.00
_cell_volume     4235.4(4)
_cell_formula_units_Z     12
_cell_measurement_reflns_used     8708
_cell_measurement_theta_min     2.34
_cell_measurement_theta_max     29.79
_cell_measurement_temperature     100(2)
_exptl_crystal_description     'needle'
_exptl_crystal_colour     'orange'
_exptl_crystal_size_max     0.57
_exptl_crystal_size_mid     0.08
_exptl_crystal_size_min     0.07
_exptl_crystal_density_diffrn     1.479
_exptl_crystal_density_meas     ?
_exptl_crystal_density_method     'not measured'
_exptl_crystal_F_000     1944
_exptl_absorpt_coefficient_mu     0.248
_exptl_absorpt_correction_type     multi-scan
_exptl_absorpt_process_details     '(SADABS; Bruker, 2005)'
_exptl_absorpt_correction_T_min     0.8722
_exptl_absorpt_correction_T_max     0.9824
_exptl_special_details     ?
_diffrn_ambient_temperature     100(2)
_diffrn_radiation_type     MoK\a
_diffrn_radiation_wavelength     0.71073
_diffrn_radiation_source     'fine-focus sealed tube'
_diffrn_radiation_monochromator     graphite
_diffrn_measurement_device_type     'Bruker APEXII CCD'
_diffrn_measurement_method     '\f and \w scans'
_diffrn_detector_area_resol_mean     ?
_diffrn_reflns_number     76994
_diffrn_reflns_av_R_equivalents     0.1069
_diffrn_reflns_av_sigmaI/netI     0.0878
_diffrn_reflns_theta_min     1.52
_diffrn_reflns_theta_max     27.50
_diffrn_reflns_theta_full     27.50
_diffrn_measured_fraction_theta_max     1.000
_diffrn_measured_fraction_theta_full     1.000
_diffrn_reflns_limit_h_min     -19
_diffrn_reflns_limit_h_max     19
_diffrn_reflns_limit_k_min     -22
_diffrn_reflns_limit_k_max     22
_diffrn_reflns_limit_l_min     -23
_diffrn_reflns_limit_l_max     23
_diffrn_standards_number     0
_diffrn_standards_interval_count     .
_diffrn_standards_interval_time     .
_diffrn_standards_decay_%     ?
_refine_special_details
;
Refinement of <i>F</i>^2^ against ALL reflections. The weighted <i>R</i>-factor
<i>wR</i> and goodness of fit <i>S</i> are based on <i>F</i>^2^, conventional
<i>R</i>-factors <i>R</i> are based on <i>F</i>, with <i>F</i> set to zero for
negative <i>F</i>^2^. The threshold expression of <i>F</i>^2^ >
\s(<i>F</i>^2^) is used only for calculating <i>R</i>-factors(gt) <i>etc</i>.
and is not relevant to the choice of reflections for refinement.
<i>R</i>-factors based on <i>F</i>^2^ are statistically about twice as large
as those based on <i>F</i>, and <i>R</i>- factors based on ALL data will be
even larger.
;
_reflns_number_total     9729
_reflns_number_gt     5962
_reflns_threshold_expression     I>2sigma(I)
_refine_ls_structure_factor_coef     Fsqd
_refine_ls_matrix_type     full
_refine_ls_R_factor_all     0.1275
_refine_ls_R_factor_gt     0.0668
_refine_ls_wR_factor_gt     0.1084
_refine_ls_wR_factor_ref     0.1281
_refine_ls_goodness_of_fit_ref     1.033
_refine_ls_restrained_S_all     1.033
_refine_ls_number_reflns     9729
_refine_ls_number_parameters     595
_refine_ls_number_restraints     0
_refine_ls_hydrogen_treatment     constr
_refine_ls_weighting_scheme     calc
_refine_ls_weighting_details
         'calc w=1/[\s^2^(Fo^2^)+(0.0374P)^2^+3.1211P] where P=(Fo^2^+2Fc^2^)/3'
_atom_sites_solution_hydrogens     geom
_atom_sites_solution_primary     direct
_atom_sites_solution_secondary     difmap
_refine_ls_shift/su_max     0.001
_refine_ls_shift/su_mean     0.000
_refine_diff_density_max     0.334
_refine_diff_density_min     -0.369
_refine_ls_extinction_method     none
_refine_ls_extinction_coef     ?
loop_
    _atom_type_symbol
    _atom_type_description
    _atom_type_scat_dispersion_real
    _atom_type_scat_dispersion_imag
    _atom_type_scat_source
    'C' 'C' 0.0033 0.0016
                         'International Tables Vol C Tables 4.2.6.8 and 6.1.1.4'
    'H' 'H' 0.0000 0.0000
                         'International Tables Vol C Tables 4.2.6.8 and 6.1.1.4'
    'N' 'N' 0.0061 0.0033
                         'International Tables Vol C Tables 4.2.6.8 and 6.1.1.4'
    'O' 'O' 0.0106 0.0060
                         'International Tables Vol C Tables 4.2.6.8 and 6.1.1.4'
    'F' 'F' 0.0171 0.0103
                         'International Tables Vol C Tables 4.2.6.8 and 6.1.1.4'
    'S' 'S' 0.1246 0.1234
                         'International Tables Vol C Tables 4.2.6.8 and 6.1.1.4'
_computing_data_collection     'APEX2 (Bruker, 2005)'
_computing_cell_refinement     'SAINT (Bruker, 2005)'
_computing_data_reduction     'SAINT (Bruker, 2005)'
_computing_structure_solution     'SHELXS97 (Sheldrick, 2008)'
_computing_structure_refinement     'SHELXL97 (Sheldrick, 2008)'
_computing_molecular_graphics     'SHELXTL (Sheldrick, 2008)'
_computing_publication_material
                             'SHELXTL (Sheldrick, 2008) and PLATON (Spek, 2009)'
loop_
    _atom_site_type_symbol
    _atom_site_label
    _atom_site_fract_x
    _atom_site_fract_y
    _atom_site_fract_z
    _atom_site_U_iso_or_equiv
    _atom_site_adp_type
    _atom_site_calc_flag
    _atom_site_refinement_flags
    _atom_site_occupancy
    _atom_site_symmetry_multiplicity
    _atom_site_disorder_assembly
    _atom_site_disorder_group
    S S1A 0.69139(5) 0.79737(4) 0.70536(5) 0.02538(19) Uani d . 1 1 . .
    F F1A 0.57560(12) 1.08229(9) 1.08785(10) 0.0356(4) Uani d . 1 1 . .
    O O1A 0.89663(13) 0.94925(10) 0.91388(11) 0.0226(4) Uani d . 1 1 . .
    N N1A 0.88969(16) 1.02893(12) 1.01394(14) 0.0213(5) Uani d . 1 1 . .
    H H10 0.9555 1.0423 1.0389 0.026 Uiso d R 1 1 . .
    N N2A 0.67655(16) 0.93040(12) 0.87002(14) 0.0195(5) Uani d . 1 1 . .
    N N3A 0.70701(16) 0.89395(12) 0.81983(13) 0.0204(5) Uani d . 1 1 . .
    H H11 0.7654 0.8949 0.8299 0.024 Uiso d R 1 1 . .
    N N4A 0.54990(16) 0.84497(12) 0.75215(13) 0.0195(5) Uani d . 1 1 . .
    H H12 0.5449 0.8685 0.7909 0.023 Uiso d R 1 1 . .
    C C1A 0.7264(2) 1.01345(14) 0.99082(17) 0.0199(6) Uani d . 1 1 . .
    C C2A 0.6432(2) 1.02354(15) 1.00601(17) 0.0240(7) Uani d . 1 1 . .
    H H1 0.5810 0.9996 0.9731 0.029 Uiso calc R 1 1 . .
    C C3A 0.6557(2) 1.07005(15) 1.07123(18) 0.0245(7) Uani d . 1 1 . .
    C C4A 0.7447(2) 1.10575(15) 1.12095(18) 0.0282(7) Uani d . 1 1 . .
    H H2 0.7491 1.1371 1.1652 0.034 Uiso calc R 1 1 . .
    C C5A 0.8282(2) 1.09554(15) 1.10586(18) 0.0247(7) Uani d . 1 1 . .
    H H3 0.8901 1.1198 1.1388 0.030 Uiso calc R 1 1 . .
    C C6A 0.8172(2) 1.04888(14) 1.04119(17) 0.0208(6) Uani d . 1 1 . .
    C C7A 0.8516(2) 0.98017(14) 0.94941(17) 0.0193(6) Uani d . 1 1 . .
    C C8A 0.7428(2) 0.97019(14) 0.92950(17) 0.0195(6) Uani d . 1 1 . .
    C C9A 0.6439(2) 0.84575(14) 0.75900(17) 0.0196(6) Uani d . 1 1 . .
    C C10A 0.4658(2) 0.80134(14) 0.69887(17) 0.0201(6) Uani d . 1 1 . .
    C C11A 0.4509(2) 0.77671(14) 0.62183(17) 0.0206(6) Uani d . 1 1 . .
    H H11A 0.4998 0.7870 0.6028 0.025 Uiso calc R 1 1 . .
    C C12A 0.3644(2) 0.73694(14) 0.57258(17) 0.0229(7) Uani d . 1 1 . .
    H H12A 0.3547 0.7198 0.5200 0.028 Uiso calc R 1 1 . .
    C C13A 0.2928(2) 0.72214(16) 0.59901(18) 0.0279(7) Uani d . 1 1 . .
    H H13A 0.2338 0.6949 0.5649 0.034 Uiso calc R 1 1 . .
    C C14A 0.3072(2) 0.74712(19) 0.6757(2) 0.0379(8) Uani d . 1 1 . .
    H H14A 0.2577 0.7371 0.6942 0.045 Uiso calc R 1 1 . .
    C C15A 0.3932(2) 0.78652(17) 0.72557(19) 0.0310(7) Uani d . 1 1 . .
    H H15A 0.4026 0.8035 0.7781 0.037 Uiso calc R 1 1 . .
    S S1B 1.02133(5) 0.71634(4) 0.52383(5) 0.02695(19) Uani d . 1 1 . .
    F F1B 0.92073(13) 0.42288(10) 0.90447(12) 0.0436(5) Uani d . 1 1 . .
    O O1B 1.23203(13) 0.55765(10) 0.72239(11) 0.0226(5) Uani d . 1 1 . .
    N N1B 1.23035(16) 0.48096(12) 0.82628(14) 0.0214(5) Uani d . 1 1 . .
    H H13 1.2985 0.4702 0.8519 0.026 Uiso d R 1 1 . .
    N N2B 1.01071(16) 0.57135(12) 0.68099(14) 0.0196(5) Uani d . 1 1 . .
    N N3B 1.03916(17) 0.61167(12) 0.63150(14) 0.0209(5) Uani d . 1 1 . .
    H H14 1.0935 0.6109 0.6388 0.025 Uiso d R 1 1 . .
    N N4B 0.88131(16) 0.65995(12) 0.56800(14) 0.0200(5) Uani d . 1 1 . .
    H H15 0.8715 0.6311 0.6040 0.024 Uiso d R 1 1 . .
    C C1B 1.0655(2) 0.48839(14) 0.80148(17) 0.0196(6) Uani d . 1 1 . .
    C C2B 0.9833(2) 0.47707(15) 0.81741(18) 0.0259(7) Uani d . 1 1 . .
    H H4 0.9192 0.4974 0.7829 0.031 Uiso calc R 1 1 . .
    C C3B 1.0001(2) 0.43443(16) 0.88651(19) 0.0280(7) Uani d . 1 1 . .
    C C4B 1.0909(2) 0.40333(15) 0.93804(19) 0.0283(7) Uani d . 1 1 . .
    H H5 1.0977 0.3743 0.9844 0.034 Uiso calc R 1 1 . .
    C C5B 1.1731(2) 0.41475(15) 0.92159(18) 0.0254(7) Uani d . 1 1 . .
    H H6 1.2366 0.3934 0.9559 0.030 Uiso calc R 1 1 . .
    C C6B 1.1593(2) 0.45795(14) 0.85392(17) 0.0208(6) Uani d . 1 1 . .
    C C7B 1.1891(2) 0.52651(15) 0.75973(17) 0.0208(6) Uani d . 1 1 . .
    C C8B 1.0795(2) 0.53251(14) 0.73940(17) 0.0190(6) Uani d . 1 1 . .
    C C9B 0.9750(2) 0.66235(14) 0.57408(16) 0.0203(6) Uani d . 1 1 . .
    C C10B 0.79530(19) 0.70343(14) 0.51813(17) 0.0181(6) Uani d . 1 1 . .
    C C11B 0.7833(2) 0.74138(14) 0.44670(16) 0.0204(6) Uani d . 1 1 . .
    H H11B 0.8348 0.7398 0.4292 0.024 Uiso calc R 1 1 . .
    C C12B 0.6956(2) 0.78141(14) 0.40156(17) 0.0225(7) Uani d . 1 1 . .
    H H12B 0.6878 0.8078 0.3534 0.027 Uiso calc R 1 1 . .
    C C13B 0.6195(2) 0.78350(15) 0.42570(18) 0.0252(7) Uani d . 1 1 . .
    H H13B 0.5598 0.8112 0.3945 0.030 Uiso calc R 1 1 . .
    C C14B 0.6313(2) 0.74470(16) 0.49591(18) 0.0283(7) Uani d . 1 1 . .
    H H14B 0.5789 0.7452 0.5125 0.034 Uiso calc R 1 1 . .
    C C15B 0.7186(2) 0.70523(15) 0.54200(18) 0.0242(7) Uani d . 1 1 . .
    H H15B 0.7262 0.6792 0.5903 0.029 Uiso calc R 1 1 . .
    S S1C 0.36362(5) 0.82275(4) 0.38527(5) 0.02614(19) Uani d . 1 1 . .
    F F1C 0.23568(12) 1.07342(9) 0.78204(11) 0.0357(4) Uani d . 1 1 . .
    O O1C 0.55447(13) 0.96915(10) 0.59518(12) 0.0236(5) Uani d . 1 1 . .
    N N1C 0.54937(16) 1.03433(12) 0.70483(14) 0.0213(5) Uani d . 1 1 . .
    H H16 0.6130 1.0491 0.7283 0.026 Uiso d R 1 1 . .
    N N2C 0.33511(16) 0.94551(12) 0.55086(14) 0.0204(5) Uani d . 1 1 . .
    N N3C 0.36712(16) 0.91503(12) 0.49839(14) 0.0210(5) Uani d . 1 1 . .
    H H17 0.4266 0.9210 0.5046 0.025 Uiso d R 1 1 . .
    N N4C 0.21320(16) 0.86212(12) 0.42479(13) 0.0195(5) Uani d . 1 1 . .
    H H18 0.2001 0.8867 0.4577 0.023 Uiso d R 1 1 . .
    C C1C 0.3849(2) 1.01797(14) 0.67892(17) 0.0205(6) Uani d . 1 1 . .
    C C2C 0.3021(2) 1.02535(15) 0.69451(18) 0.0238(7) Uani d . 1 1 . .
    H H7 0.2390 1.0043 0.6588 0.029 Uiso calc R 1 1 . .
    C C3C 0.3159(2) 1.06484(15) 0.76469(19) 0.0258(7) Uani d . 1 1 . .
    C C4C 0.4059(2) 1.09627(15) 0.81845(19) 0.0278(7) Uani d . 1 1 . .
    H H8 0.4112 1.1228 0.8658 0.033 Uiso calc R 1 1 . .
    C C5C 0.4885(2) 1.08886(15) 0.80277(18) 0.0251(7) Uani d . 1 1 . .
    H H9 0.5513 1.1101 0.8388 0.030 Uiso calc R 1 1 . .
    C C6C 0.4769(2) 1.04974(14) 0.73330(18) 0.0210(6) Uani d . 1 1 . .
    C C7C 0.5098(2) 0.99338(15) 0.63443(17) 0.0198(6) Uani d . 1 1 . .
    C C8C 0.4013(2) 0.98208(14) 0.61343(17) 0.0202(6) Uani d . 1 1 . .
    C C9C 0.3080(2) 0.86672(14) 0.43534(17) 0.0208(6) Uani d . 1 1 . .
    C C10C 0.1295(2) 0.82099(15) 0.36691(17) 0.0212(6) Uani d . 1 1 . .
    C C11C 0.1298(2) 0.78020(15) 0.30086(17) 0.0234(7) Uani d . 1 1 . .
    H H11C 0.1886 0.7781 0.2928 0.028 Uiso calc R 1 1 . .
    C C12C 0.0435(2) 0.74286(15) 0.24716(18) 0.0268(7) Uani d . 1 1 . .
    H H12C 0.0442 0.7146 0.2027 0.032 Uiso calc R 1 1 . .
    C C13C -0.0426(2) 0.74592(16) 0.25707(18) 0.0304(8) Uani d . 1 1 . .
    H H13C -0.1010 0.7197 0.2202 0.036 Uiso calc R 1 1 . .
    C C14C -0.0430(2) 0.78793(18) 0.32194(19) 0.0344(8) Uani d . 1 1 . .
    H H14C -0.1028 0.7914 0.3286 0.041 Uiso calc R 1 1 . .
    C C15C 0.0423(2) 0.82464(17) 0.37664(18) 0.0280(7) Uani d . 1 1 . .
    H H15C 0.0412 0.8525 0.4212 0.034 Uiso calc R 1 1 . .
loop_
    _atom_site_aniso_label
    _atom_site_aniso_U_11
    _atom_site_aniso_U_22
    _atom_site_aniso_U_33
    _atom_site_aniso_U_12
    _atom_site_aniso_U_13
    _atom_site_aniso_U_23
    S1A 0.0234(4) 0.0241(4) 0.0304(4) -0.0009(3) 0.0135(4) -0.0030(3)
    F1A 0.0313(10) 0.0360(10) 0.0440(12) -0.0058(8) 0.0206(9) -0.0118(9)
    O1A 0.0184(11) 0.0218(10) 0.0250(11) 0.0001(8) 0.0072(9) 0.0022(9)
    N1A 0.0158(13) 0.0190(11) 0.0250(14) -0.0037(10) 0.0050(11) -0.0002(11)
    N2A 0.0208(13) 0.0141(11) 0.0213(13) -0.0006(9) 0.0071(11) 0.0014(10)
    N3A 0.0153(13) 0.0200(12) 0.0246(14) -0.0007(10) 0.0074(11) -0.0008(11)
    N4A 0.0192(13) 0.0189(11) 0.0189(13) -0.0017(9) 0.0071(11) -0.0034(10)
    C1A 0.0199(16) 0.0148(13) 0.0212(16) -0.0020(11) 0.0054(13) 0.0021(12)
    C2A 0.0236(17) 0.0198(14) 0.0235(17) -0.0046(12) 0.0055(14) -0.0004(13)
    C3A 0.0230(17) 0.0216(14) 0.0305(18) -0.0003(12) 0.0131(15) 0.0005(14)
    C4A 0.0351(19) 0.0191(14) 0.0284(18) -0.0001(13) 0.0122(15) -0.0030(13)
    C5A 0.0200(17) 0.0217(14) 0.0260(17) -0.0028(12) 0.0042(14) -0.0024(13)
    C6A 0.0208(16) 0.0152(13) 0.0240(16) 0.0003(11) 0.0076(13) 0.0032(13)
    C7A 0.0199(16) 0.0136(13) 0.0202(16) 0.0003(11) 0.0051(13) 0.0070(12)
    C8A 0.0184(16) 0.0154(13) 0.0218(16) -0.0007(11) 0.0062(13) 0.0044(12)
    C9A 0.0218(16) 0.0138(13) 0.0219(16) -0.0029(11) 0.0084(13) 0.0023(12)
    C10A 0.0219(16) 0.0159(13) 0.0198(16) -0.0001(11) 0.0067(13) 0.0016(12)
    C11A 0.0200(16) 0.0189(14) 0.0224(16) 0.0015(12) 0.0088(13) 0.0038(13)
    C12A 0.0271(17) 0.0181(14) 0.0189(16) 0.0011(12) 0.0057(14) 0.0012(12)
    C13A 0.0239(17) 0.0290(16) 0.0260(18) -0.0042(13) 0.0065(14) -0.0028(14)
    C14A 0.0256(19) 0.055(2) 0.037(2) -0.0165(16) 0.0172(16) -0.0090(18)
    C15A 0.0273(18) 0.0418(18) 0.0266(18) -0.0103(14) 0.0143(15) -0.0077(15)
    S1B 0.0224(4) 0.0257(4) 0.0346(5) 0.0007(3) 0.0141(4) 0.0061(4)
    F1B 0.0325(11) 0.0458(11) 0.0595(13) 0.0089(9) 0.0265(10) 0.0255(10)
    O1B 0.0182(11) 0.0213(10) 0.0269(12) 0.0012(8) 0.0085(9) -0.0022(9)
    N1B 0.0139(12) 0.0201(12) 0.0247(14) 0.0013(10) 0.0036(11) 0.0004(11)
    N2B 0.0206(13) 0.0145(11) 0.0215(13) 0.0007(10) 0.0071(11) -0.0018(10)
    N3B 0.0165(13) 0.0212(12) 0.0259(14) 0.0017(10) 0.0101(11) -0.0002(11)
    N4B 0.0188(13) 0.0180(11) 0.0247(14) 0.0011(9) 0.0111(11) 0.0033(10)
    C1B 0.0211(16) 0.0100(12) 0.0247(16) 0.0005(11) 0.0074(13) -0.0018(12)
    C2B 0.0217(16) 0.0173(14) 0.0340(18) 0.0029(12) 0.0079(14) 0.0049(14)
    C3B 0.0254(17) 0.0232(15) 0.040(2) 0.0007(13) 0.0188(16) 0.0053(15)
    C4B 0.0293(18) 0.0207(15) 0.0338(19) 0.0051(13) 0.0129(16) 0.0085(14)
    C5B 0.0225(17) 0.0176(14) 0.0302(18) 0.0054(12) 0.0062(14) 0.0033(13)
    C6B 0.0204(16) 0.0130(13) 0.0243(17) 0.0019(11) 0.0055(13) -0.0019(12)
    C7B 0.0204(16) 0.0151(13) 0.0238(17) 0.0004(12) 0.0068(14) -0.0073(13)
    C8B 0.0168(15) 0.0146(13) 0.0226(16) -0.0007(11) 0.0060(13) -0.0045(12)
    C9B 0.0223(16) 0.0145(13) 0.0202(16) 0.0017(11) 0.0058(13) -0.0042(12)
    C10B 0.0174(15) 0.0142(13) 0.0197(16) 0.0003(11) 0.0055(13) -0.0023(12)
    C11B 0.0214(16) 0.0185(14) 0.0228(16) -0.0017(12) 0.0110(13) -0.0029(13)
    C12B 0.0262(17) 0.0167(14) 0.0204(16) 0.0017(12) 0.0065(14) -0.0012(12)
    C13B 0.0213(17) 0.0232(15) 0.0265(18) 0.0061(12) 0.0062(14) -0.0009(14)
    C14B 0.0216(17) 0.0361(17) 0.0288(18) 0.0044(13) 0.0125(15) 0.0018(15)
    C15B 0.0252(17) 0.0253(15) 0.0225(17) 0.0026(12) 0.0107(14) 0.0022(13)
    S1C 0.0226(4) 0.0296(4) 0.0277(4) 0.0005(3) 0.0125(4) 0.0002(3)
    F1C 0.0273(10) 0.0381(10) 0.0460(12) -0.0041(8) 0.0200(9) -0.0108(9)
    O1C 0.0190(11) 0.0264(10) 0.0249(12) -0.0024(8) 0.0093(9) 0.0010(9)
    N1C 0.0142(12) 0.0212(12) 0.0243(14) -0.0044(10) 0.0044(11) -0.0028(11)
    N2C 0.0199(13) 0.0178(11) 0.0217(14) 0.0014(10) 0.0075(11) 0.0032(11)
    N3C 0.0150(13) 0.0229(12) 0.0241(14) -0.0028(10) 0.0076(11) 0.0019(11)
    N4C 0.0180(13) 0.0181(11) 0.0220(13) -0.0007(9) 0.0083(11) 0.0001(10)
    C1C 0.0236(16) 0.0124(13) 0.0234(16) -0.0002(11) 0.0083(14) 0.0010(12)
    C2C 0.0214(16) 0.0204(14) 0.0283(18) -0.0026(12) 0.0096(14) 0.0008(13)
    C3C 0.0249(17) 0.0212(15) 0.0347(19) 0.0011(12) 0.0162(15) -0.0004(14)
    C4C 0.0306(18) 0.0204(14) 0.0308(19) -0.0005(13) 0.0118(15) -0.0038(13)
    C5C 0.0227(17) 0.0199(14) 0.0290(18) -0.0018(12) 0.0080(14) -0.0017(13)
    C6C 0.0189(16) 0.0148(13) 0.0276(17) -0.0012(11) 0.0086(14) 0.0023(13)
    C7C 0.0192(16) 0.0166(13) 0.0200(16) -0.0006(11) 0.0053(13) 0.0060(12)
    C8C 0.0170(15) 0.0156(13) 0.0230(16) -0.0024(11) 0.0040(13) 0.0031(13)
    C9C 0.0228(16) 0.0171(13) 0.0190(16) -0.0010(12) 0.0062(13) 0.0063(12)
    C10C 0.0218(16) 0.0171(13) 0.0198(16) -0.0030(12) 0.0046(13) 0.0039(12)
    C11C 0.0228(16) 0.0196(14) 0.0261(17) 0.0006(12) 0.0091(14) 0.0021(13)
    C12C 0.0294(18) 0.0203(14) 0.0235(17) -0.0022(13) 0.0051(14) 0.0017(13)
    C13C 0.0295(19) 0.0301(16) 0.0227(17) -0.0106(14) 0.0032(15) 0.0029(14)
    C14C 0.0221(18) 0.050(2) 0.0293(19) -0.0101(15) 0.0101(15) 0.0021(17)
    C15C 0.0253(17) 0.0347(17) 0.0235(17) -0.0068(14) 0.0102(14) -0.0009(14)
_geom_special_details
;
All e.s.d.'s (except the e.s.d. in the dihedral angle between two l.s. planes)
are estimated using the full covariance matrix. The cell e.s.d.'s are taken
into account individually in the estimation of e.s.d.'s in distances, angles
and torsion angles; correlations between e.s.d.'s in cell parameters are only
used when they are defined by crystal symmetry. An approximate (isotropic)
treatment of cell e.s.d.'s is used for estimating e.s.d.'s involving l.s.
planes.
;
loop_
    _geom_bond_atom_site_label_1
    _geom_bond_atom_site_label_2
    _geom_bond_site_symmetry_2
    _geom_bond_distance
    _geom_bond_publ_flag
    S1A C9A . 1.663(3) ?
    F1A C3A . 1.368(3) ?
    O1A C7A . 1.239(3) ?
    N1A C7A . 1.355(3) ?
    N1A C6A . 1.414(3) ?
    N1A H10 . 0.9100 ?
    N2A C8A . 1.298(3) ?
    N2A N3A . 1.343(3) ?
    N3A C9A . 1.378(3) ?
    N3A H11 . 0.8057 ?
    N4A C9A . 1.347(3) ?
    N4A C10A . 1.420(3) ?
    N4A H12 . 0.8455 ?
    C1A C2A . 1.391(4) ?
    C1A C6A . 1.400(4) ?
    C1A C8A . 1.452(4) ?
    C2A C3A . 1.380(4) ?
    C2A H1 . 0.9500 ?
    C3A C4A . 1.381(4) ?
    C4A C5A . 1.395(4) ?
    C4A H2 . 0.9500 ?
    C5A C6A . 1.379(4) ?
    C5A H3 . 0.9500 ?
    C7A C8A . 1.505(4) ?
    C10A C11A . 1.386(4) ?
    C10A C15A . 1.389(4) ?
    C11A C12A . 1.388(4) ?
    C11A H11A . 0.9500 ?
    C12A C13A . 1.371(4) ?
    C12A H12A . 0.9500 ?
    C13A C14A . 1.385(4) ?
    C13A H13A . 0.9500 ?
    C14A C15A . 1.383(4) ?
    C14A H14A . 0.9500 ?
    C15A H15A . 0.9500 ?
    S1B C9B . 1.657(3) ?
    F1B C3B . 1.371(3) ?
    O1B C7B . 1.242(3) ?
    N1B C7B . 1.349(3) ?
    N1B C6B . 1.413(3) ?
    N1B H13 . 0.9300 ?
    N2B C8B . 1.296(3) ?
    N2B N3B . 1.348(3) ?
    N3B C9B . 1.381(3) ?
    N3B H14 . 0.7595 ?
    N4B C9B . 1.349(3) ?
    N4B C10B . 1.420(3) ?
    N4B H15 . 0.8864 ?
    C1B C2B . 1.388(4) ?
    C1B C6B . 1.404(4) ?
    C1B C8B . 1.455(4) ?
    C2B C3B . 1.384(4) ?
    C2B H4 . 0.9500 ?
    C3B C4B . 1.373(4) ?
    C4B C5B . 1.394(4) ?
    C4B H5 . 0.9500 ?
    C5B C6B . 1.379(4) ?
    C5B H6 . 0.9500 ?
    C7B C8B . 1.509(4) ?
    C10B C15B . 1.387(4) ?
    C10B C11B . 1.397(4) ?
    C11B C12B . 1.386(4) ?
    C11B H11B . 0.9500 ?
    C12B C13B . 1.383(4) ?
    C12B H12B . 0.9500 ?
    C13B C14B . 1.386(4) ?
    C13B H13B . 0.9500 ?
    C14B C15B . 1.382(4) ?
    C14B H14B . 0.9500 ?
    C15B H15B . 0.9500 ?
    S1C C9C . 1.661(3) ?
    F1C C3C . 1.369(3) ?
    O1C C7C . 1.243(3) ?
    N1C C7C . 1.354(3) ?
    N1C C6C . 1.411(3) ?
    N1C H16 . 0.8888 ?
    N2C C8C . 1.299(3) ?
    N2C N3C . 1.348(3) ?
    N3C C9C . 1.382(3) ?
    N3C H17 . 0.8480 ?
    N4C C9C . 1.340(3) ?
    N4C C10C . 1.422(3) ?
    N4C H18 . 0.8265 ?
    C1C C2C . 1.385(4) ?
    C1C C6C . 1.404(4) ?
    C1C C8C . 1.457(4) ?
    C2C C3C . 1.384(4) ?
    C2C H7 . 0.9500 ?
    C3C C4C . 1.378(4) ?
    C4C C5C . 1.384(4) ?
    C4C H8 . 0.9500 ?
    C5C C6C . 1.378(4) ?
    C5C H9 . 0.9500 ?
    C7C C8C . 1.500(4) ?
    C10C C15C . 1.386(4) ?
    C10C C11C . 1.397(4) ?
    C11C C12C . 1.387(4) ?
    C11C H11C . 0.9500 ?
    C12C C13C . 1.370(4) ?
    C12C H12C . 0.9500 ?
    C13C C14C . 1.391(4) ?
    C13C H13C . 0.9500 ?
    C14C C15C . 1.379(4) ?
    C14C H14C . 0.9500 ?
    C15C H15C . 0.9500 ?
loop_
    _geom_angle_atom_site_label_1
    _geom_angle_atom_site_label_2
    _geom_angle_atom_site_label_3
    _geom_angle_site_symmetry_1
    _geom_angle_site_symmetry_3
    _geom_angle
    _geom_angle_publ_flag
    C7A N1A C6A . . 111.3(2) ?
    C7A N1A H10 . . 122.8 ?
    C6A N1A H10 . . 125.5 ?
    C8A N2A N3A . . 117.4(2) ?
    N2A N3A C9A . . 121.3(2) ?
    N2A N3A H11 . . 119.2 ?
    C9A N3A H11 . . 118.8 ?
    C9A N4A C10A . . 129.4(2) ?
    C9A N4A H12 . . 112.6 ?
    C10A N4A H12 . . 117.1 ?
    C2A C1A C6A . . 120.1(3) ?
    C2A C1A C8A . . 132.9(2) ?
    C6A C1A C8A . . 107.0(2) ?
    C3A C2A C1A . . 116.6(3) ?
    C3A C2A H1 . . 121.7 ?
    C1A C2A H1 . . 121.7 ?
    F1A C3A C2A . . 118.6(2) ?
    F1A C3A C4A . . 117.6(3) ?
    C2A C3A C4A . . 123.8(3) ?
    C3A C4A C5A . . 119.6(3) ?
    C3A C4A H2 . . 120.2 ?
    C5A C4A H2 . . 120.2 ?
    C6A C5A C4A . . 117.4(3) ?
    C6A C5A H3 . . 121.3 ?
    C4A C5A H3 . . 121.3 ?
    C5A C6A C1A . . 122.5(3) ?
    C5A C6A N1A . . 128.3(3) ?
    C1A C6A N1A . . 109.1(2) ?
    O1A C7A N1A . . 127.4(3) ?
    O1A C7A C8A . . 126.5(2) ?
    N1A C7A C8A . . 106.1(2) ?
    N2A C8A C1A . . 126.5(2) ?
    N2A C8A C7A . . 127.2(3) ?
    C1A C8A C7A . . 106.3(2) ?
    N4A C9A N3A . . 113.2(2) ?
    N4A C9A S1A . . 129.1(2) ?
    N3A C9A S1A . . 117.6(2) ?
    C11A C10A C15A . . 119.4(3) ?
    C11A C10A N4A . . 123.9(2) ?
    C15A C10A N4A . . 116.6(3) ?
    C10A C11A C12A . . 119.9(3) ?
    C10A C11A H11A . . 120.0 ?
    C12A C11A H11A . . 120.0 ?
    C13A C12A C11A . . 120.7(3) ?
    C13A C12A H12A . . 119.7 ?
    C11A C12A H12A . . 119.7 ?
    C12A C13A C14A . . 119.5(3) ?
    C12A C13A H13A . . 120.2 ?
    C14A C13A H13A . . 120.2 ?
    C15A C14A C13A . . 120.4(3) ?
    C15A C14A H14A . . 119.8 ?
    C13A C14A H14A . . 119.8 ?
    C14A C15A C10A . . 120.1(3) ?
    C14A C15A H15A . . 120.0 ?
    C10A C15A H15A . . 120.0 ?
    C7B N1B C6B . . 111.7(2) ?
    C7B N1B H13 . . 122.3 ?
    C6B N1B H13 . . 125.8 ?
    C8B N2B N3B . . 116.9(2) ?
    N2B N3B C9B . . 121.5(2) ?
    N2B N3B H14 . . 119.7 ?
    C9B N3B H14 . . 118.2 ?
    C9B N4B C10B . . 130.1(2) ?
    C9B N4B H15 . . 117.1 ?
    C10B N4B H15 . . 112.3 ?
    C2B C1B C6B . . 120.6(3) ?
    C2B C1B C8B . . 132.6(3) ?
    C6B C1B C8B . . 106.7(2) ?
    C3B C2B C1B . . 116.1(3) ?
    C3B C2B H4 . . 121.9 ?
    C1B C2B H4 . . 121.9 ?
    F1B C3B C4B . . 118.1(3) ?
    F1B C3B C2B . . 117.6(3) ?
    C4B C3B C2B . . 124.3(3) ?
    C3B C4B C5B . . 119.3(3) ?
    C3B C4B H5 . . 120.3 ?
    C5B C4B H5 . . 120.3 ?
    C6B C5B C4B . . 117.9(3) ?
    C6B C5B H6 . . 121.0 ?
    C4B C5B H6 . . 121.0 ?
    C5B C6B C1B . . 121.8(3) ?
    C5B C6B N1B . . 129.1(2) ?
    C1B C6B N1B . . 109.1(2) ?
    O1B C7B N1B . . 127.4(3) ?
    O1B C7B C8B . . 126.5(3) ?
    N1B C7B C8B . . 106.1(2) ?
    N2B C8B C1B . . 125.5(2) ?
    N2B C8B C7B . . 128.1(3) ?
    C1B C8B C7B . . 106.3(2) ?
    N4B C9B N3B . . 112.9(2) ?
    N4B C9B S1B . . 129.5(2) ?
    N3B C9B S1B . . 117.6(2) ?
    C15B C10B C11B . . 119.5(2) ?
    C15B C10B N4B . . 116.5(2) ?
    C11B C10B N4B . . 123.9(2) ?
    C12B C11B C10B . . 119.5(3) ?
    C12B C11B H11B . . 120.3 ?
    C10B C11B H11B . . 120.3 ?
    C13B C12B C11B . . 120.9(3) ?
    C13B C12B H12B . . 119.5 ?
    C11B C12B H12B . . 119.5 ?
    C12B C13B C14B . . 119.3(3) ?
    C12B C13B H13B . . 120.4 ?
    C14B C13B H13B . . 120.4 ?
    C15B C14B C13B . . 120.4(3) ?
    C15B C14B H14B . . 119.8 ?
    C13B C14B H14B . . 119.8 ?
    C14B C15B C10B . . 120.4(3) ?
    C14B C15B H15B . . 119.8 ?
    C10B C15B H15B . . 119.8 ?
    C7C N1C C6C . . 111.2(2) ?
    C7C N1C H16 . . 122.4 ?
    C6C N1C H16 . . 126.4 ?
    C8C N2C N3C . . 116.5(2) ?
    N2C N3C C9C . . 122.2(2) ?
    N2C N3C H17 . . 121.9 ?
    C9C N3C H17 . . 115.6 ?
    C9C N4C C10C . . 131.4(2) ?
    C9C N4C H18 . . 115.7 ?
    C10C N4C H18 . . 112.9 ?
    C2C C1C C6C . . 119.9(3) ?
    C2C C1C C8C . . 133.6(3) ?
    C6C C1C C8C . . 106.5(2) ?
    C3C C2C C1C . . 116.7(3) ?
    C3C C2C H7 . . 121.6 ?
    C1C C2C H7 . . 121.6 ?
    F1C C3C C4C . . 117.8(3) ?
    F1C C3C C2C . . 118.4(3) ?
    C4C C3C C2C . . 123.8(3) ?
    C3C C4C C5C . . 119.4(3) ?
    C3C C4C H8 . . 120.3 ?
    C5C C4C H8 . . 120.3 ?
    C6C C5C C4C . . 118.0(3) ?
    C6C C5C H9 . . 121.0 ?
    C4C C5C H9 . . 121.0 ?
    C5C C6C C1C . . 122.2(3) ?
    C5C C6C N1C . . 128.4(2) ?
    C1C C6C N1C . . 109.4(2) ?
    O1C C7C N1C . . 127.0(3) ?
    O1C C7C C8C . . 126.6(3) ?
    N1C C7C C8C . . 106.4(2) ?
    N2C C8C C1C . . 126.3(3) ?
    N2C C8C C7C . . 127.2(3) ?
    C1C C8C C7C . . 106.4(2) ?
    N4C C9C N3C . . 113.7(2) ?
    N4C C9C S1C . . 129.8(2) ?
    N3C C9C S1C . . 116.6(2) ?
    C15C C10C C11C . . 119.3(3) ?
    C15C C10C N4C . . 116.6(3) ?
    C11C C10C N4C . . 124.2(3) ?
    C12C C11C C10C . . 119.6(3) ?
    C12C C11C H11C . . 120.2 ?
    C10C C11C H11C . . 120.2 ?
    C13C C12C C11C . . 121.2(3) ?
    C13C C12C H12C . . 119.4 ?
    C11C C12C H12C . . 119.4 ?
    C12C C13C C14C . . 119.0(3) ?
    C12C C13C H13C . . 120.5 ?
    C14C C13C H13C . . 120.5 ?
    C15C C14C C13C . . 120.7(3) ?
    C15C C14C H14C . . 119.7 ?
    C13C C14C H14C . . 119.7 ?
    C14C C15C C10C . . 120.2(3) ?
    C14C C15C H15C . . 119.9 ?
    C10C C15C H15C . . 119.9 ?
loop_
    _geom_torsion_atom_site_label_1
    _geom_torsion_atom_site_label_2
    _geom_torsion_atom_site_label_3
    _geom_torsion_atom_site_label_4
    _geom_torsion_site_symmetry_1
    _geom_torsion_site_symmetry_2
    _geom_torsion_site_symmetry_3
    _geom_torsion_site_symmetry_4
    _geom_torsion
    _geom_torsion_publ_flag
    C8A N2A N3A C9A . . . . 175.0(2) ?
    C6A C1A C2A C3A . . . . 0.8(4) ?
    C8A C1A C2A C3A . . . . -179.8(3) ?
    C1A C2A C3A F1A . . . . 179.3(2) ?
    C1A C2A C3A C4A . . . . -0.3(4) ?
    F1A C3A C4A C5A . . . . -179.4(2) ?
    C2A C3A C4A C5A . . . . 0.2(4) ?
    C3A C4A C5A C6A . . . . -0.5(4) ?
    C4A C5A C6A C1A . . . . 1.0(4) ?
    C4A C5A C6A N1A . . . . -179.4(3) ?
    C2A C1A C6A C5A . . . . -1.2(4) ?
    C8A C1A C6A C5A . . . . 179.3(2) ?
    C2A C1A C6A N1A . . . . 179.1(2) ?
    C8A C1A C6A N1A . . . . -0.4(3) ?
    C7A N1A C6A C5A . . . . 178.6(3) ?
    C7A N1A C6A C1A . . . . -1.8(3) ?
    C6A N1A C7A O1A . . . . -176.4(2) ?
    C6A N1A C7A C8A . . . . 3.1(3) ?
    N3A N2A C8A C1A . . . . -179.6(2) ?
    N3A N2A C8A C7A . . . . -0.3(4) ?
    C2A C1A C8A N2A . . . . 2.2(5) ?
    C6A C1A C8A N2A . . . . -178.4(2) ?
    C2A C1A C8A C7A . . . . -177.3(3) ?
    C6A C1A C8A C7A . . . . 2.2(3) ?
    O1A C7A C8A N2A . . . . -3.1(4) ?
    N1A C7A C8A N2A . . . . 177.3(2) ?
    O1A C7A C8A C1A . . . . 176.3(2) ?
    N1A C7A C8A C1A . . . . -3.2(3) ?
    C10A N4A C9A N3A . . . . -178.0(2) ?
    C10A N4A C9A S1A . . . . 1.8(4) ?
    N2A N3A C9A N4A . . . . 5.1(3) ?
    N2A N3A C9A S1A . . . . -174.76(18) ?
    C9A N4A C10A C11A . . . . -29.5(4) ?
    C9A N4A C10A C15A . . . . 153.7(3) ?
    C15A C10A C11A C12A . . . . -0.7(4) ?
    N4A C10A C11A C12A . . . . -177.4(2) ?
    C10A C11A C12A C13A . . . . 0.5(4) ?
    C11A C12A C13A C14A . . . . -0.1(4) ?
    C12A C13A C14A C15A . . . . -0.2(5) ?
    C13A C14A C15A C10A . . . . 0.0(5) ?
    C11A C10A C15A C14A . . . . 0.4(4) ?
    N4A C10A C15A C14A . . . . 177.3(3) ?
    C8B N2B N3B C9B . . . . -171.8(2) ?
    C6B C1B C2B C3B . . . . -0.4(4) ?
    C8B C1B C2B C3B . . . . -175.9(3) ?
    C1B C2B C3B F1B . . . . 179.3(2) ?
    C1B C2B C3B C4B . . . . -0.5(4) ?
    F1B C3B C4B C5B . . . . -179.5(2) ?
    C2B C3B C4B C5B . . . . 0.3(5) ?
    C3B C4B C5B C6B . . . . 0.6(4) ?
    C4B C5B C6B C1B . . . . -1.5(4) ?
    C4B C5B C6B N1B . . . . 176.6(3) ?
    C2B C1B C6B C5B . . . . 1.4(4) ?
    C8B C1B C6B C5B . . . . 177.9(2) ?
    C2B C1B C6B N1B . . . . -177.0(2) ?
    C8B C1B C6B N1B . . . . -0.5(3) ?
    C7B N1B C6B C5B . . . . -176.7(3) ?
    C7B N1B C6B C1B . . . . 1.6(3) ?
    C6B N1B C7B O1B . . . . 177.9(2) ?
    C6B N1B C7B C8B . . . . -1.9(3) ?
    N3B N2B C8B C1B . . . . 176.9(2) ?
    N3B N2B C8B C7B . . . . 0.1(4) ?
    C2B C1B C8B N2B . . . . -2.0(5) ?
    C6B C1B C8B N2B . . . . -178.0(2) ?
    C2B C1B C8B C7B . . . . 175.3(3) ?
    C6B C1B C8B C7B . . . . -0.6(3) ?
    O1B C7B C8B N2B . . . . -1.0(4) ?
    N1B C7B C8B N2B . . . . 178.8(2) ?
    O1B C7B C8B C1B . . . . -178.3(2) ?
    N1B C7B C8B C1B . . . . 1.5(3) ?
    C10B N4B C9B N3B . . . . 178.6(2) ?
    C10B N4B C9B S1B . . . . -1.2(4) ?
    N2B N3B C9B N4B . . . . -6.7(3) ?
    N2B N3B C9B S1B . . . . 173.10(18) ?
    C9B N4B C10B C15B . . . . -161.1(3) ?
    C9B N4B C10B C11B . . . . 21.0(4) ?
    C15B C10B C11B C12B . . . . 1.1(4) ?
    N4B C10B C11B C12B . . . . 179.0(2) ?
    C10B C11B C12B C13B . . . . -0.8(4) ?
    C11B C12B C13B C14B . . . . -0.2(4) ?
    C12B C13B C14B C15B . . . . 0.9(4) ?
    C13B C14B C15B C10B . . . . -0.6(4) ?
    C11B C10B C15B C14B . . . . -0.5(4) ?
    N4B C10B C15B C14B . . . . -178.5(2) ?
    C8C N2C N3C C9C . . . . 171.6(2) ?
    C6C C1C C2C C3C . . . . 0.1(4) ?
    C8C C1C C2C C3C . . . . -179.6(3) ?
    C1C C2C C3C F1C . . . . 179.9(2) ?
    C1C C2C C3C C4C . . . . -0.1(4) ?
    F1C C3C C4C C5C . . . . -179.9(2) ?
    C2C C3C C4C C5C . . . . 0.1(4) ?
    C3C C4C C5C C6C . . . . -0.1(4) ?
    C4C C5C C6C C1C . . . . 0.2(4) ?
    C4C C5C C6C N1C . . . . -179.5(3) ?
    C2C C1C C6C C5C . . . . -0.2(4) ?
    C8C C1C C6C C5C . . . . 179.6(2) ?
    C2C C1C C6C N1C . . . . 179.6(2) ?
    C8C C1C C6C N1C . . . . -0.7(3) ?
    C7C N1C C6C C5C . . . . 179.3(3) ?
    C7C N1C C6C C1C . . . . -0.4(3) ?
    C6C N1C C7C O1C . . . . -178.1(2) ?
    C6C N1C C7C C8C . . . . 1.3(3) ?
    N3C N2C C8C C1C . . . . -178.4(2) ?
    N3C N2C C8C C7C . . . . -0.8(4) ?
    C2C C1C C8C N2C . . . . -0.9(5) ?
    C6C C1C C8C N2C . . . . 179.4(2) ?
    C2C C1C C8C C7C . . . . -178.9(3) ?
    C6C C1C C8C C7C . . . . 1.4(3) ?
    O1C C7C C8C N2C . . . . -0.3(4) ?
    N1C C7C C8C N2C . . . . -179.6(2) ?
    O1C C7C C8C C1C . . . . 177.7(2) ?
    N1C C7C C8C C1C . . . . -1.6(3) ?
    C10C N4C C9C N3C . . . . 178.6(2) ?
    C10C N4C C9C S1C . . . . -2.3(4) ?
    N2C N3C C9C N4C . . . . 8.8(3) ?
    N2C N3C C9C S1C . . . . -170.47(18) ?
    C9C N4C C10C C15C . . . . 175.6(3) ?
    C9C N4C C10C C11C . . . . -6.5(4) ?
    C15C C10C C11C C12C . . . . -1.3(4) ?
    N4C C10C C11C C12C . . . . -179.1(2) ?
    C10C C11C C12C C13C . . . . 0.8(4) ?
    C11C C12C C13C C14C . . . . 0.6(4) ?
    C12C C13C C14C C15C . . . . -1.4(4) ?
    C13C C14C C15C C10C . . . . 0.9(5) ?
    C11C C10C C15C C14C . . . . 0.4(4) ?
    N4C C10C C15C C14C . . . . 178.4(3) ?
loop_
    _geom_hbond_atom_site_label_D
    _geom_hbond_atom_site_label_H
    _geom_hbond_atom_site_label_A
    _geom_hbond_site_symmetry_A
    _geom_hbond_distance_DH
    _geom_hbond_distance_HA
    _geom_hbond_distance_DA
    _geom_hbond_angle_DHA
    _geom_hbond_publ_flag
    N1A H10 O1A 3_777 0.9100 1.9800 2.882(3) 168.00 yes
    N3A H11 O1A . 0.8100 2.1000 2.752(3) 138.00 yes
    N4A H12 N2A . 0.8500 2.1400 2.611(3) 114.00 no
    N1B H13 O1C 2_746 0.9300 1.9700 2.884(3) 169.00 yes
    N3B H14 O1B . 0.7600 2.1600 2.773(3) 138.00 yes
    N4B H15 N2B . 0.8900 2.1900 2.615(3) 109.00 no
    N1C H16 O1B 2_756 0.8900 2.0800 2.952(3) 167.00 yes
    N3C H17 O1C . 0.8500 2.0700 2.729(3) 134.00 yes
    N4C H18 N2C . 0.8300 2.2300 2.647(3) 112.00 no
    C2A H1 F1A 3_677 0.9500 2.5400 3.469(4) 168.00 yes
    C2B H4 F1C 2_646 0.9500 2.4600 3.396(4) 167.00 yes
    C11A H11A S1A . 0.9500 2.6400 3.235(3) 121.00 yes
    C11B H11B S1B . 0.9500 2.5800 3.215(3) 125.00 yes
    C11C H11C S1C . 0.9500 2.5200 3.212(3) 130.00 yes
    C13B H13B S1C . 0.9500 2.8600 3.611(3) 137.00 yes
data_global
_journal_date_recd_electronic     2011-11-29
_journal_date_accepted     2011-12-17
_journal_name_full     'Acta Crystallographica, Section E'
_journal_year     2012
_journal_volume     68
_journal_issue      2
_journal_page_first     o285
_journal_page_last     o286
_journal_paper_category     QO
_journal_paper_doi     10.1107/S160053681105433X
_journal_coeditor_code     ZS2169
_publ_contact_author_name     'Siang Guan Teoh'
_publ_contact_author_address
;
School of Chemical Sciences, Universiti Sains Malaysia, Minden, Penang,
Malaysia
;
_publ_contact_author_email     'sgteoh@usm.my'
_publ_contact_author_fax     ?
_publ_contact_author_phone     ?
_publ_section_title
;\
(<i>Z</i>)-2-(5-Fluoro-2-oxoindolin-3-ylidene)-<i>N</i>-\
phenylhydrazinecarbothioamide
;
loop_
    _publ_author_name
    _publ_author_footnote
    _publ_author_address
    'Ali, Amna Qasem' .
;
School of Chemical Sciences, Universiti Sains Malaysia, Minden, Penang,
Malaysia
and
Faculty of Science, Sabha University, Libya
;
    'Eltayeb, Naser Eltaher'
;
Thomson Reuters ResearcherID: E-9395-2011.
;
;
School of Chemical Sciences, Universiti Sains Malaysia, Minden, Penang,
Malaysia
and
Department of Chemistry, International University of Africa, Sudan
;
    'Teoh, Siang Guan' .
;
School of Chemical Sciences, Universiti Sains Malaysia, Minden, Penang,
Malaysia
;
    'Salhin, Abdussalam' .
;
School of Chemical Sciences, Universiti Sains Malaysia, Minden, Penang,
Malaysia
;
    'Fun, Hoong-Kun'
;
Thomson Reuters ResearcherID: A-3561-2009.
;
;
X-ray Crystallography Unit, School of Physics,Universiti Sains Malaysia,
11800 USM, Penang, Malaysia
;
