# Supplementary material for: (Z)-2-(5-Fluoro-2-oxoindolin-3-yl­idene)-N-phenyl­hydrazinecarbothio­amide
Source: Acta Crystallogr Sect E Struct Rep Online. 2012 Jan 7;68(Pt 2):o285–6. doi: 10.1107/S160053681105433X (PMC3274981; doi:10.1107/S160053681105433X)
Supplement: Supplementary file 2 [file e-68-0o285-Isup2.hkl]

# 
# h,k,l, Fc-squared, Fo-squared, sigma(Fo-squared) and status flag 
# 
data_I
_shelx_title ' l5a_0m in P2(1)/c (100K)' 
_shelx_refln_list_code          4 
_shelx_F_calc_maximum      602.50 
_exptl_crystal_F_000      1944.00 
_reflns_d_resolution_high  0.7696 
 
loop_ 
 _symmetry_equiv_pos_as_xyz 
 'x, y, z' 
 '-x, y+1/2, -z+1/2' 
 '-x, -y, -z' 
 'x, -y-1/2, z-1/2' 
 
_cell_length_a    14.8736 
_cell_length_b    17.4346 
_cell_length_c    18.1756 
_cell_angle_alpha  90.000 
_cell_angle_beta  116.023 
_cell_angle_gamma  90.000 
 
_shelx_F_squared_multiplier     1.000 
 
loop_ 
 _refln_index_h 
 _refln_index_k 
 _refln_index_l 
 _refln_F_squared_calc 
 _refln_F_squared_meas 
 _refln_F_squared_sigma 
 _refln_observed_status 
   1   0   0       33.16        8.12      4.65 o 
   2   0   0      115.72       87.18     11.63 o 
   3   0   0    61082.00    56842.21    896.46 o 
   4   0   0      304.25      276.05     25.66 o 
   5   0   0       19.05        0.35     20.22 o 
   6   0   0     1829.55     1631.51     50.97 o 
   7   0   0      102.43      124.52     24.41 o 
   8   0   0        0.06       -9.46     22.03 o 
   9   0   0     2387.29     2397.14     92.04 o 
  10   0   0      158.93      156.33     38.04 o 
  11   0   0       98.01      157.99     57.96 o 
  12   0   0     3782.26     4008.46    171.54 o 
  13   0   0     1222.99     1213.85    165.28 o 
  14   0   0      100.80       75.73     94.86 o 
  15   0   0     4398.50     3851.26    237.91 o 
  16   0   0      227.06      199.88    110.53 o 
  17   0   0       35.43      103.41    130.33 o 
   1   1   0      101.14       95.78      7.57 o 
   2   1   0        0.08        4.44      9.87 o 
   3   1   0    12638.67    11676.32    117.67 o 
   4   1   0      151.92      176.59     17.49 o 
   5   1   0       47.99       30.49     14.90 o 
   6   1   0     8433.03     7602.80     81.58 o 
   7   1   0       55.38       63.07     15.74 o 
   8   1   0      221.16      222.68     29.73 o 
   9   1   0     7270.35     7341.78    109.33 o 
  10   1   0        0.26        1.53     21.71 o 
  11   1   0       55.91       39.94     36.86 o 
  12   1   0     2495.70     2572.99    100.28 o 
  13   1   0        3.83      -11.70     58.97 o 
  14   1   0        5.02       30.01     63.32 o 
  15   1   0      438.31      444.63     89.35 o 
  16   1   0      112.41      105.02     75.39 o 
  17   1   0      189.38      158.01     93.17 o 
   0   2   0    16119.53    16219.75    156.40 o 
   1   2   0      150.94      139.64      9.46 o 
   2   2   0      509.04      457.27     18.64 o 
   3   2   0    33787.92    33188.31    231.85 o 
   4   2   0       45.05       45.33     16.02 o 
   5   2   0      265.67      300.56     21.62 o 
   6   2   0     5609.71     5349.34     69.92 o 
   7   2   0      708.34      754.84     32.65 o 
   8   2   0       42.19       65.78     18.83 o 
   9   2   0      750.51      741.24     42.37 o 
  10   2   0       22.04       49.28     23.30 o 
  11   2   0      729.71      700.32     61.91 o 
  12   2   0    13655.32    12788.94    333.41 o 
  13   2   0       74.70       53.09     60.98 o 
  14   2   0        0.68      -21.74     60.35 o 
  15   2   0      577.53      631.83     99.37 o 
  16   2   0       13.13       33.27     76.95 o 
  17   2   0      122.92       45.89     79.70 o 
   1   3   0     1719.98     1662.52     27.01 o 
   2   3   0        9.89       -7.24     12.04 o 
   3   3   0      141.21      166.19     16.23 o 
   4   3   0      237.35      249.08     20.96 o 
   5   3   0       10.50        9.20     15.55 o 
   6   3   0    10167.40    10917.96    107.41 o 
   7   3   0        8.95       -7.68     14.61 o 
   8   3   0      273.00      260.18     25.49 o 
   9   3   0     2567.56     2508.97     64.68 o 
  10   3   0       12.51       25.83     27.59 o 
  11   3   0      623.50      595.47     58.75 o 
  12   3   0      200.67      159.76     65.72 o 
  13   3   0      713.26      623.60     89.72 o 
  14   3   0      145.86      142.51     68.08 o 
  15   3   0       28.71      -33.98     71.83 o 
  16   3   0        2.48       49.72     75.82 o 
  17   3   0        1.89       74.17     95.79 o 
   0   4   0    77409.98    81274.45    747.17 o 
   1   4   0       52.83       64.78     14.29 o 
   2   4   0      317.97      337.12     20.14 o 
   3   4   0     3354.17     3313.32     45.36 o 
   4   4   0      588.08      529.54     24.70 o 
   5   4   0        1.94        6.68     14.39 o 
   6   4   0      252.18      241.55     19.70 o 
   7   4   0      201.70      179.99     18.85 o 
   8   4   0        8.32        6.69     16.48 o 
   9   4   0      363.74      431.48     34.37 o 
  10   4   0       83.92       84.96     34.67 o 
  11   4   0       38.75        9.53     32.04 o 
  12   4   0      941.64     1325.31    110.38 o 
  13   4   0      535.17      530.66     92.49 o 
  14   4   0       49.03       14.10     74.17 o 
  15   4   0        0.30       46.92     74.94 o 
  16   4   0       32.96       24.25     81.03 o 
  17   4   0      142.37      151.21     87.39 o 
   1   5   0      698.24      800.03     23.62 o 
   2   5   0      204.61      209.25     16.79 o 
   3   5   0    10741.06    10192.60    115.95 o 
   4   5   0       64.85       64.07     15.97 o 
   5   5   0      213.91      182.91     18.74 o 
   6   5   0        0.10        8.74     14.98 o 
   7   5   0      369.06      346.64     23.61 o 
   8   5   0      125.14      126.18     17.60 o 
   9   5   0        1.27       13.37     18.87 o 
  10   5   0      261.95      211.81     45.97 o 
  11   5   0       16.48       31.94     32.99 o 
  12   5   0     3924.89     3731.00    217.00 o 
  13   5   0      195.86      169.37     69.63 o 
  14   5   0       24.44       32.83     67.40 o 
  15   5   0      174.43      325.07     91.44 o 
  16   5   0      590.25      453.40    104.20 o 
   0   6   0    12981.10    13159.93    184.14 o 
   1   6   0     1051.34     1113.82     28.42 o 
   2   6   0      206.87      214.01     17.12 o 
   3   6   0     2917.02     2833.05     40.43 o 
   4   6   0     1635.13     1616.71     39.21 o 
   5   6   0      747.40      775.96     29.96 o 
   6   6   0       19.91       76.38     17.16 o 
   7   6   0        0.69        7.73     16.10 o 
   8   6   0     1241.80     1325.01     41.66 o 
   9   6   0       46.76      121.25     25.38 o 
  10   6   0      598.33      521.56     60.60 o 
  11   6   0      342.17      386.35     56.18 o 
  12   6   0     2208.08     2072.00    207.42 o 
  13   6   0      163.57       88.68     66.43 o 
  14   6   0      203.26      264.97     79.39 o 
  15   6   0      236.89      441.05     96.43 o 
  16   6   0       59.63       31.52     83.35 o 
   1   7   0      324.74      360.34     20.05 o 
   2   7   0      133.53      113.22     16.49 o 
   3   7   0     1251.76     1356.07     32.94 o 
   4   7   0      365.08      390.02     23.78 o 
   5   7   0     2139.20     2145.03     44.30 o 
   6   7   0     5827.36     5560.40     96.21 o 
   7   7   0     1248.94     1208.35     42.36 o 
   8   7   0     1341.23     1295.52     45.79 o 
   9   7   0      171.30      221.21     33.36 o 
  10   7   0      818.75      881.98     65.79 o 
  11   7   0       47.67      113.00     45.31 o 
  12   7   0      579.97      550.37     98.03 o 
  13   7   0      110.30       50.08     53.43 o 
  14   7   0      334.09      483.45    127.78 o 
  15   7   0      384.00      527.60    176.86 o 
  16   7   0        8.03       82.60     94.07 o 
   0   8   0    10845.38    10953.86    127.24 o 
   1   8   0      135.38      111.80     16.03 o 
   2   8   0       38.73       44.82     14.61 o 
   3   8   0     1320.13     1218.81     32.68 o 
   4   8   0      891.30      879.42     33.81 o 
   5   8   0      228.88      199.81     21.21 o 
   6   8   0     2919.31     3191.44     61.15 o 
   7   8   0       13.85       11.47     19.70 o 
   8   8   0       57.20       97.21     28.48 o 
   9   8   0     3638.01     3576.37     93.30 o 
  10   8   0        0.37       61.52     37.04 o 
  11   8   0      330.92      289.30     70.72 o 
  12   8   0      688.46      682.69    111.29 o 
  13   8   0      187.62      -47.16     68.22 o 
  14   8   0       74.83      123.13    129.52 o 
  15   8   0        0.14        6.20     70.73 o 
  16   8   0      148.19      238.48     97.87 o 
   1   9   0      717.07      819.90     29.63 o 
   2   9   0       48.13       45.35     14.70 o 
   3   9   0     9919.97     9696.75     91.67 o 
   4   9   0     3165.25     3086.42     55.17 o 
   5   9   0       58.03       57.52     19.58 o 
   6   9   0      964.98     1011.81     43.55 o 
   7   9   0     1059.66     1040.84     50.29 o 
   8   9   0        1.54       42.81     28.93 o 
   9   9   0     7966.25     7637.48    153.67 o 
  10   9   0      276.77      237.44     53.33 o 
  11   9   0     1333.70     1300.20    117.29 o 
  12   9   0      433.37      693.32     90.96 o 
  13   9   0      428.46      332.18     74.58 o 
  14   9   0      115.24      165.66     65.36 o 
  15   9   0      271.41       61.84     89.05 o 
   0  10   0      967.18     1070.32     50.00 o 
   1  10   0      672.88      783.56     30.60 o 
   2  10   0       19.94       21.63     14.41 o 
   3  10   0      706.31      706.28     30.30 o 
   4  10   0      506.53      518.45     31.05 o 
   5  10   0      303.72      330.26     30.04 o 
   6  10   0       74.55       88.41     22.84 o 
   7  10   0     1256.83     1295.87     62.83 o 
   8  10   0       57.82       58.89     30.05 o 
   9  10   0     4400.48     4111.45     96.24 o 
  10  10   0     1706.02     1756.85    110.33 o 
  11  10   0      183.35      193.28     72.60 o 
  12  10   0        0.28      104.79     68.82 o 
  13  10   0      108.16      321.18     75.80 o 
  14  10   0       21.96      -57.00     60.58 o 
  15  10   0        6.71      131.65     86.96 o 
   1  11   0     1229.95     1293.12     39.37 o 
   2  11   0     2425.61     2282.86     45.27 o 
   3  11   0     2100.09     2238.61     48.73 o 
   4  11   0     1329.29     1298.53     45.77 o 
   5  11   0      359.32      381.42     33.05 o 
   6  11   0      222.20      199.02     35.33 o 
   7  11   0        6.31       44.06     30.15 o 
   8  11   0       78.41      133.11     34.08 o 
   9  11   0     2620.64     2572.42     81.37 o 
  10  11   0      320.44      258.00     65.39 o 
  11  11   0      335.73      242.95     89.43 o 
  12  11   0     2357.29     2133.21    156.40 o 
  13  11   0     1213.65     1202.48    127.30 o 
  14  11   0      213.41      174.47    133.09 o 
  15  11   0       23.80      161.97     74.30 o 
   0  12   0      117.62      110.04     27.91 o 
   1  12   0      164.88      159.62     21.30 o 
   2  12   0     1011.83     1114.51     39.94 o 
   3  12   0       73.35       86.54     21.58 o 
   4  12   0     2042.54     1995.72     59.03 o 
   5  12   0     1353.36     1428.79     67.50 o 
   6  12   0      196.84      222.08     39.02 o 
   7  12   0     3113.84     2943.74     87.77 o 
   8  12   0     2066.16     2058.92     85.31 o 
   9  12   0      317.86      338.14     50.83 o 
  10  12   0     1255.71     1337.03    101.54 o 
  11  12   0       22.21      148.22     73.13 o 
  12  12   0      462.26      211.22    102.33 o 
  13  12   0      646.63      466.16    103.52 o 
  14  12   0      928.48      716.36    165.46 o 
   1  13   0      147.34      135.01     21.91 o 
   2  13   0     1190.66     1251.67     44.86 o 
   3  13   0      189.96      202.28     27.26 o 
   4  13   0     1495.94     1491.19     60.78 o 
   5  13   0     2226.00     2119.59     77.54 o 
   6  13   0      237.20      216.72     40.41 o 
   7  13   0       33.63        9.83     34.01 o 
   8  13   0       11.36       38.34     35.31 o 
   9  13   0      197.95      216.95     50.08 o 
  10  13   0      943.15      742.23     90.60 o 
  11  13   0        0.29       25.68     72.43 o 
  12  13   0      376.65      456.25    102.65 o 
  13  13   0      245.50      239.85     86.61 o 
  14  13   0       92.01      213.35     87.07 o 
   0  14   0      399.75      344.11     42.36 o 
   1  14   0        1.48        6.19     19.78 o 
   2  14   0        5.33       22.19     24.02 o 
   3  14   0     1782.99     1907.11     68.82 o 
   4  14   0     2363.81     2279.11     71.31 o 
   5  14   0        2.77       -5.70     32.42 o 
   6  14   0      912.92     1072.78     66.62 o 
   7  14   0      446.75      470.22     52.74 o 
   8  14   0       43.96       14.39     40.16 o 
   9  14   0      874.26      937.45     99.17 o 
  10  14   0     1832.33     1917.89    120.67 o 
  11  14   0      895.04      855.05    124.76 o 
  12  14   0      353.05      294.63    213.52 o 
  13  14   0      533.69      737.19    124.32 o 
   1  15   0     1390.60     1558.12     67.67 o 
   2  15   0      281.55      290.13     35.52 o 
   3  15   0      474.77      589.64     44.41 o 
   4  15   0       96.53       63.91     34.74 o 
   5  15   0      371.61      362.06     50.46 o 
   6  15   0      106.54       68.58     40.37 o 
   7  15   0       47.62       75.80     38.39 o 
   8  15   0      439.70      495.20     66.37 o 
   9  15   0      122.35      145.23     59.00 o 
  10  15   0      121.81      243.07     60.04 o 
  11  15   0      379.43      588.71    103.03 o 
  12  15   0      972.83     1052.64    140.80 o 
  13  15   0      424.20      525.11    120.79 o 
   0  16   0     4214.15     4208.12    139.64 o 
   1  16   0       34.40       38.51     30.55 o 
   2  16   0      998.93     1027.79     60.04 o 
   3  16   0      518.54      566.85     50.55 o 
   4  16   0      101.93       79.49     39.41 o 
   5  16   0      158.98      171.89     44.19 o 
   6  16   0      193.09      260.11     49.45 o 
   7  16   0     2228.71     2431.00    121.16 o 
   8  16   0        0.23       67.98     48.13 o 
   9  16   0       46.52      174.50     57.00 o 
  10  16   0       30.37       82.35     61.49 o 
  11  16   0     1065.11      762.64    109.83 o 
  12  16   0      114.31      191.12     90.63 o 
   1  17   0        9.74       75.19     37.88 o 
   2  17   0      262.10      250.86     45.65 o 
   3  17   0      682.85      746.80     64.49 o 
   4  17   0       18.76       64.33     54.88 o 
   5  17   0       93.55       50.20     46.53 o 
   6  17   0      334.57      309.56     60.63 o 
   7  17   0      307.22      345.40     65.05 o 
   8  17   0       29.19       94.71     54.91 o 
   9  17   0       64.72      158.87     56.71 o 
  10  17   0      192.97      165.06     72.96 o 
  11  17   0      125.03       78.40     72.68 o 
   0  18   0      305.94      240.97     71.68 o 
   1  18   0      463.20      416.04     59.08 o 
   2  18   0      547.80      684.45     85.36 o 
   3  18   0      365.33      498.54     96.40 o 
   4  18   0      102.21      146.51     52.68 o 
   5  18   0       22.38      100.35     72.24 o 
   6  18   0      155.35      135.43     60.61 o 
   7  18   0      122.99      191.48     57.49 o 
   8  18   0      787.69      917.12     87.95 o 
   9  18   0        0.72       66.45     69.34 o 
  10  18   0       30.92      230.63     81.46 o 
   1  19   0      664.98      849.38    138.85 o 
   2  19   0      139.81      204.38     53.82 o 
   3  19   0       71.76      191.84     56.03 o 
   4  19   0      139.54       61.59     66.12 o 
   5  19   0        1.04       62.23     55.35 o 
   6  19   0       16.84      155.46     75.84 o 
   7  19   0       18.74       48.11     56.51 o 
   8  19   0      275.24      245.01     82.29 o 
   9  19   0      307.79      441.99     87.51 o 
   0  20   0      511.20      545.70     96.68 o 
   1  20   0      124.57      131.36     62.77 o 
   2  20   0      127.01      284.95    127.38 o 
   3  20   0      853.81      809.16    172.16 o 
   4  20   0      263.26      185.59     73.76 o 
   5  20   0      681.46      823.74    205.38 o 
   6  20   0        0.13        4.37     78.56 o 
   7  20   0      145.46      161.32     81.11 o 
   8  20   0      629.35      720.12    118.52 o 
   1  21   0     2029.30     2118.41    103.65 o 
   2  21   0      155.64      217.37     59.79 o 
   3  21   0     1138.99     1528.38    207.80 o 
   4  21   0      697.01      819.12    170.17 o 
   5  21   0      134.74      419.90    123.33 o 
   6  21   0       10.79      202.12    185.81 o 
   0  22   0     1667.13     1621.20    143.47 o 
   1  22   0      154.00      218.12    143.78 o 
   2  22   0      102.26      106.58     92.93 o 
   3  22   0     2101.03     2186.52    261.25 o 
   4  22   0      477.37      512.74    128.75 o 
 -17   1   1        4.19       79.49     85.90 o 
 -16   1   1      158.97       46.38     72.88 o 
 -15   1   1       18.61       45.89     70.74 o 
 -14   1   1      119.94      107.19     71.33 o 
 -13   1   1     8311.90     7984.48    283.09 o 
 -12   1   1      784.57      619.85     63.43 o 
 -11   1   1      384.99      369.29     52.49 o 
 -10   1   1        1.35        4.41     18.56 o 
  -9   1   1      194.65      205.35     25.21 o 
  -8   1   1        6.22       13.26     14.94 o 
  -7   1   1    11973.82    12370.32    123.10 o 
  -6   1   1      869.53      892.87     33.27 o 
  -5   1   1        2.68        2.92     14.45 o 
  -4   1   1      547.26      510.60     20.52 o 
  -3   1   1      478.88      442.06     18.10 o 
  -2   1   1      380.92      317.42     12.99 o 
  -1   1   1    26045.86    25081.13    152.31 o 
   0   1   1      975.84      660.03     35.32 o 
   1   1   1      100.31       79.55      8.28 o 
   2   1   1    27212.46    27135.17    270.73 o 
   3   1   1       99.60      120.64     14.25 o 
   4   1   1       44.74       42.31     13.51 o 
   5   1   1     1845.63     1966.10     36.86 o 
   6   1   1       84.60       81.62     14.10 o 
   7   1   1      304.81      299.37     22.40 o 
   8   1   1     3582.98     3625.56     71.98 o 
   9   1   1        0.32       46.20     17.33 o 
  10   1   1        0.77       48.43     23.08 o 
  11   1   1      147.37      119.23     42.25 o 
  12   1   1       41.94       44.98     58.72 o 
  13   1   1      183.61      211.97     70.04 o 
  14   1   1     1940.34     1767.95    136.64 o 
  15   1   1       43.76       52.88     59.30 o 
  16   1   1      112.95      149.27     69.47 o 
 -17   2   1       36.42       20.77     79.29 o 
 -16   2   1       44.54      106.92     82.46 o 
 -15   2   1        2.84      -43.18     72.55 o 
 -14   2   1       25.37       40.01     64.78 o 
 -13   2   1     2457.00     2658.35    207.57 o 
 -12   2   1     1656.13     1751.99     99.79 o 
 -11   2   1      121.71      102.15     41.58 o 
 -10   2   1       39.53       79.06     20.04 o 
  -9   2   1       59.73       53.46     18.45 o 
  -8   2   1      164.23      155.12     20.60 o 
  -7   2   1     6809.97     6536.68     98.53 o 
  -6   2   1       38.55       56.11     16.31 o 
  -5   2   1      158.33      164.12     17.41 o 
  -4   2   1     8143.35     8775.45     78.53 o 
  -3   2   1      244.21      234.42     18.07 o 
  -2   2   1       31.68       36.34     10.99 o 
  -1   2   1    13894.07    13856.84     95.00 o 
   0   2   1      887.61      749.45     14.33 o 
   1   2   1       62.40       44.34     11.91 o 
   2   2   1     4306.67     4067.27     54.22 o 
   3   2   1       25.93       23.41      8.55 o 
   4   2   1       38.15       22.16     12.22 o 
   5   2   1     7536.36     6606.22    105.29 o 
   6   2   1       52.65       30.78     11.30 o 
   7   2   1      142.85      134.05     17.80 o 
   8   2   1    12151.15    11552.05    169.80 o 
   9   2   1      242.96      221.24     25.68 o 
  10   2   1        0.87      -14.20     28.78 o 
  11   2   1     2935.81     3035.28    123.73 o 
  12   2   1      163.00        8.85     55.75 o 
  13   2   1      448.63      398.99     77.05 o 
  14   2   1      264.73      294.32     76.22 o 
  15   2   1       73.37       54.99     71.55 o 
  16   2   1       12.75       53.20     70.52 o 
 -17   3   1      218.75      179.91     96.62 o 
 -16   3   1      808.30      734.57    126.81 o 
 -15   3   1      122.73       80.75     79.45 o 
 -14   3   1       85.49       76.81     74.16 o 
 -13   3   1      317.97      248.89     78.76 o 
 -12   3   1      249.06      282.84     54.62 o 
 -11   3   1      381.59      399.90     54.06 o 
 -10   3   1     1276.54     1451.73     52.44 o 
  -9   3   1       80.80       91.18     21.18 o 
  -8   3   1       11.08       28.04     17.95 o 
  -7   3   1     4931.61     5005.08     64.83 o 
  -6   3   1       63.24       53.27     16.42 o 
  -5   3   1     1487.01     1413.31     35.45 o 
  -4   3   1    41071.73    40752.39    286.47 o 
  -3   3   1      109.19      110.43     15.09 o 
  -2   3   1     1027.33      928.96     24.13 o 
  -1   3   1     5114.27     5160.42     46.75 o 
   0   3   1      755.72      730.32     19.08 o 
   1   3   1      520.14      487.34     18.57 o 
   2   3   1    45091.61    44785.16    327.46 o 
   3   3   1       14.42       26.18     14.59 o 
   4   3   1       57.14       42.91     13.50 o 
   5   3   1    17460.58    18590.84    176.68 o 
   6   3   1        0.01        3.39     11.16 o 
   7   3   1      194.85      154.03     17.34 o 
   8   3   1      646.69      613.30     35.13 o 
   9   3   1        2.32       -2.43     21.09 o 
  10   3   1        6.29      -11.34     30.17 o 
  11   3   1     2422.87     2063.97     87.96 o 
  12   3   1      151.36      155.63     59.82 o 
  13   3   1      407.11      358.29     73.37 o 
  14   3   1      311.26      390.08     94.07 o 
  15   3   1       63.12       94.45     71.57 o 
  16   3   1        6.44       55.16     73.77 o 
 -17   4   1      124.43       31.17     85.59 o 
 -16   4   1      946.11     1119.83    140.58 o 
 -15   4   1       40.07      124.62     84.42 o 
 -14   4   1       26.72       29.57     58.17 o 
 -13   4   1     8072.23     6955.26    695.62 o 
 -12   4   1     1233.31     1173.39     91.70 o 
 -11   4   1      281.49      274.49     51.53 o 
 -10   4   1     1879.54     2105.69     72.85 o 
  -9   4   1        3.31       26.88     19.10 o 
  -8   4   1      274.03      323.87     27.77 o 
  -7   4   1      175.04      294.86     21.20 o 
  -6   4   1      348.36      351.21     22.16 o 
  -5   4   1        0.63      -10.14     13.53 o 
  -4   4   1    55275.74    56997.46    430.44 o 
  -3   4   1     2723.43     2474.72     39.10 o 
  -2   4   1     2240.13     2151.69     36.73 o 
  -1   4   1    51453.03    53682.58    332.35 o 
   0   4   1      121.55      147.05     15.52 o 
   1   4   1     5896.63     5547.50     50.96 o 
   2   4   1     3738.15     3663.94     43.23 o 
   3   4   1      161.32      199.84     18.57 o 
   4   4   1        1.87        5.88     12.66 o 
   5   4   1      324.97      318.21     20.19 o 
   6   4   1       12.18       21.08     12.87 o 
   7   4   1      131.81      117.45     18.60 o 
   8   4   1     1077.03     1101.31     40.91 o 
   9   4   1     1262.19     1329.38     50.44 o 
  10   4   1       16.82       13.07     33.58 o 
  11   4   1     1187.14     1464.98     86.48 o 
  12   4   1      673.17      650.84     87.32 o 
  13   4   1      129.27       65.05     67.96 o 
  14   4   1     1609.09     1669.49    151.84 o 
  15   4   1        1.59      -34.23     68.13 o 
  16   4   1      251.36      231.01     88.52 o 
 -17   5   1      382.84      515.33    137.78 o 
 -16   5   1     1434.89     1771.03    187.46 o 
 -15   5   1      100.45      127.08     81.03 o 
 -14   5   1      313.84      206.80     74.32 o 
 -13   5   1      352.62      673.15    106.09 o 
 -12   5   1       81.50      171.76     46.82 o 
 -11   5   1       24.46       47.37     39.67 o 
 -10   5   1     1087.90     1162.38     58.88 o 
  -9   5   1       22.21       44.17     19.17 o 
  -8   5   1      155.43      159.04     20.40 o 
  -7   5   1       55.60      104.26     17.23 o 
  -6   5   1      343.66      319.54     21.43 o 
  -5   5   1      324.87      315.93     21.46 o 
  -4   5   1      116.21      117.83     15.72 o 
  -3   5   1       38.51       36.65     13.55 o 
  -2   5   1     1072.89     1081.99     27.82 o 
  -1   5   1    59676.96    62292.88    508.89 o 
   0   5   1      587.78      665.22     22.52 o 
   1   5   1     2522.75     2468.58     36.52 o 
   2   5   1     4414.97     4898.90     60.14 o 
   3   5   1      388.16      386.44     22.66 o 
   4   5   1      867.18      949.97     31.30 o 
   5   5   1      129.19       97.83     16.81 o 
   6   5   1      738.79      704.02     28.85 o 
   7   5   1        0.01        1.30     15.89 o 
   8   5   1     3340.11     3356.80     64.71 o 
   9   5   1      255.92      307.40     33.77 o 
  10   5   1      226.65      256.12     42.64 o 
  11   5   1     4938.55     4866.49    149.96 o 
  12   5   1      269.18      246.48     68.38 o 
  13   5   1       23.65       55.13     65.01 o 
  14   5   1      103.44       15.21     68.36 o 
  15   5   1       39.73       57.22     70.05 o 
  16   5   1       59.56       20.35     78.50 o 
 -17   6   1       96.03      173.34     87.21 o 
 -16   6   1      328.43      289.53     97.50 o 
 -15   6   1      104.19       86.61     81.32 o 
 -14   6   1      279.01      151.31     87.77 o 
 -13   6   1      108.36      100.48     66.61 o 
 -12   6   1      490.30      429.26     79.78 o 
 -11   6   1      176.63      132.78     40.00 o 
 -10   6   1     2089.63     2081.50     75.13 o 
  -9   6   1       15.53       -3.68     20.27 o 
  -8   6   1       20.06       21.00     23.04 o 
  -7   6   1     4511.69     4628.12     70.75 o 
  -6   6   1      944.78      907.86     34.60 o 
  -5   6   1        0.69       -5.96     14.27 o 
  -4   6   1      107.61      104.36     15.26 o 
  -3   6   1       61.07       42.30     14.20 o 
  -2   6   1        7.04        4.29     13.95 o 
  -1   6   1     1200.68     1214.80     31.03 o 
   0   6   1      285.42      347.71     20.39 o 
   1   6   1     1094.52     1088.92     29.67 o 
   2   6   1     5989.70     6272.12     69.94 o 
   3   6   1      256.67      199.02     20.15 o 
   4   6   1     1248.27     1247.96     36.50 o 
   5   6   1        5.70        4.77     15.26 o 
   6   6   1        6.63        1.61     14.36 o 
   7   6   1      584.92      567.72     32.00 o 
   8   6   1     3652.71     3479.24     62.89 o 
   9   6   1      120.81      105.13     28.76 o 
  10   6   1       35.10       56.39     34.05 o 
  11   6   1     4898.60     4558.32    227.40 o 
  12   6   1      156.24      110.60     61.52 o 
  13   6   1        9.78       69.81     64.62 o 
  14   6   1     2423.85     3035.65    394.96 o 
  15   6   1        2.22      101.69     73.53 o 
  16   6   1       25.55      125.06     82.10 o 
 -16   7   1       81.23       57.93     80.20 o 
 -15   7   1      122.85      143.88     85.09 o 
 -14   7   1      757.28      696.38    100.33 o 
 -13   7   1        0.41      115.59    103.89 o 
 -12   7   1       73.46       28.09     55.34 o 
 -11   7   1      128.53      162.31     43.64 o 
 -10   7   1     4808.20     4886.93    129.33 o 
  -9   7   1       24.48       43.65     24.74 o 
  -8   7   1     1321.28     1269.48     45.45 o 
  -7   7   1      136.28      210.58     24.81 o 
  -6   7   1      162.21      159.26     22.67 o 
  -5   7   1       77.84      113.39     18.35 o 
  -4   7   1    19368.92    19171.34    138.92 o 
  -3   7   1     1297.68     1426.18     34.12 o 
  -2   7   1      401.10      399.89     21.70 o 
  -1   7   1     1106.63     1303.01     33.59 o 
   0   7   1     3039.54     3036.17     44.14 o 
   1   7   1      393.94      410.76     21.24 o 
   2   7   1     2062.73     2044.45     38.08 o 
   3   7   1     4561.00     4460.14     63.40 o 
   4   7   1      287.40      342.94     24.07 o 
   5   7   1    17226.82    18210.82    154.92 o 
   6   7   1     1479.35     1405.68     45.32 o 
   7   7   1       95.56       96.31     20.87 o 
   8   7   1     2137.62     2177.25     60.01 o 
   9   7   1     1401.83     1429.50     72.19 o 
  10   7   1       19.76       80.48     45.75 o 
  11   7   1     2309.96     2244.74    172.60 o 
  12   7   1        4.22       62.91     64.97 o 
  13   7   1      574.21      471.14     94.46 o 
  14   7   1      146.44        9.43     75.36 o 
  15   7   1       11.02       57.94     69.29 o 
  16   7   1      316.53      280.88     90.61 o 
 -16   8   1      182.39      250.90    106.77 o 
 -15   8   1       16.44      202.04    124.57 o 
 -14   8   1       83.90       48.73     97.69 o 
 -13   8   1     3124.77     2996.85    152.44 o 
 -12   8   1       77.35      301.56     67.93 o 
 -11   8   1     1437.35     1643.68     91.77 o 
 -10   8   1     4986.58     4980.43    132.62 o 
  -9   8   1      553.40      577.75     45.58 o 
  -8   8   1       71.40       43.54     23.71 o 
  -7   8   1      602.18      622.96     35.44 o 
  -6   8   1      894.86      810.91     38.32 o 
  -5   8   1     1003.43     1057.67     37.62 o 
  -4   8   1      812.07      910.46     32.85 o 
  -3   8   1     1643.13     1501.43     36.92 o 
  -2   8   1      119.27      114.35     16.72 o 
  -1   8   1      523.37      596.74     25.74 o 
   0   8   1      532.31      539.25     24.72 o 
   1   8   1     3513.17     3363.48     47.77 o 
   2   8   1     2376.72     2428.92     43.00 o 
   3   8   1      450.00      535.88     28.89 o 
   4   8   1     5130.84     5089.47     70.49 o 
   5   8   1     1098.68     1298.23     47.28 o 
   6   8   1      914.66      927.01     42.36 o 
   7   8   1      887.75      796.23     41.05 o 
   8   8   1     9934.88    10464.77    167.92 o 
   9   8   1     1427.67     1346.56     76.45 o 
  10   8   1      250.55      240.11     50.20 o 
  11   8   1        9.89       39.46     83.24 o 
  12   8   1      929.13     1026.71    124.88 o 
  13   8   1      318.65      346.19     83.62 o 
  14   8   1      936.58      822.78    116.98 o 
  15   8   1       74.34      127.52     76.48 o 
 -16   9   1      589.33      420.22    103.52 o 
 -15   9   1       50.15       45.77     65.64 o 
 -14   9   1      235.95      511.99    168.50 o 
 -13   9   1       34.47      132.40     88.73 o 
 -12   9   1      868.74     1015.29    107.06 o 
 -11   9   1     1189.07     1309.63    114.69 o 
 -10   9   1      246.51      185.60     46.90 o 
  -9   9   1     1925.00     1823.26     70.40 o 
  -8   9   1      412.57      412.91     40.48 o 
  -7   9   1     1958.72     1999.02     55.69 o 
  -6   9   1       24.95       32.87     20.59 o 
  -5   9   1     2175.10     1941.05     44.15 o 
  -4   9   1     6553.68     6931.08     85.51 o 
  -3   9   1       71.11       57.96     16.20 o 
  -2   9   1     1601.79     1518.62     44.49 o 
  -1   9   1        3.80       -8.21     14.00 o 
   0   9   1     1457.25     1486.10     36.14 o 
   1   9   1      584.07      652.96     26.89 o 
   2   9   1     1471.86     1778.75     40.85 o 
   3   9   1    12272.30    11718.35    118.28 o 
   4   9   1      368.58      398.10     30.52 o 
   5   9   1     1330.99     1414.40     49.85 o 
   6   9   1     4159.92     3942.79     70.77 o 
   7   9   1      347.64      380.84     41.70 o 
   8   9   1      101.66      124.21     31.46 o 
   9   9   1      104.96      100.29     34.69 o 
  10   9   1     1999.33     1849.33    142.37 o 
  11   9   1       23.61       15.33     57.48 o 
  12   9   1      103.89       -1.73     53.83 o 
  13   9   1      300.75      141.13     76.72 o 
  14   9   1     1370.74     1061.12    125.18 o 
  15   9   1      158.19      250.09     92.81 o 
 -15  10   1      182.25      157.70    113.15 o 
 -14  10   1      763.92      630.77    100.85 o 
 -13  10   1        3.96       97.38     89.68 o 
 -12  10   1      844.89      859.12    122.54 o 
 -11  10   1      218.65      273.22     66.30 o 
 -10  10   1      638.88      557.17     63.10 o 
  -9  10   1     3249.65     3217.12     86.96 o 
  -8  10   1     2327.72     2353.13     78.66 o 
  -7  10   1       67.34       72.71     29.16 o 
  -6  10   1      475.13      393.54     32.52 o 
  -5  10   1      315.17      327.98     27.06 o 
  -4  10   1    18308.50    19152.15    159.75 o 
  -3  10   1     3555.52     3353.81     53.82 o 
  -2  10   1      425.19      435.59     25.09 o 
  -1  10   1     3231.85     3335.89     51.40 o 
   0  10   1     1072.70     1076.36     34.83 o 
   1  10   1     2876.44     2779.36     46.82 o 
   2  10   1      366.64      438.61     25.64 o 
   3  10   1     3294.80     3542.11     58.17 o 
   4  10   1     2667.04     2596.52     57.39 o 
   5  10   1     1035.18     1106.10     46.62 o 
   6  10   1     1717.99     1733.85     64.67 o 
   7  10   1      166.92      196.84     34.55 o 
   8  10   1     3537.41     3445.70     94.64 o 
   9  10   1     1608.73     1631.09     81.67 o 
  10  10   1      277.43      259.71     79.96 o 
  11  10   1     2208.42     1871.25    146.32 o 
  12  10   1      548.84      374.70     93.29 o 
  13  10   1      191.01      193.14     72.01 o 
  14  10   1      267.83      291.98     95.62 o 
  15  10   1       81.59      125.33     79.51 o 
 -15  11   1      249.92      248.11     84.22 o 
 -14  11   1       95.79      206.79     79.06 o 
 -13  11   1        0.53      117.09     74.71 o 
 -12  11   1       69.87      185.78     64.88 o 
 -11  11   1      453.53      379.94     75.81 o 
 -10  11   1      330.18      359.54     54.70 o 
  -9  11   1      425.67      407.18     46.30 o 
  -8  11   1     1726.93     1675.80     75.42 o 
  -7  11   1     4097.48     4079.96     94.34 o 
  -6  11   1       24.81       27.82     27.41 o 
  -5  11   1      885.20      823.55     42.05 o 
  -4  11   1     5837.89     5909.60     79.74 o 
  -3  11   1      529.30      527.56     28.02 o 
  -2  11   1     1753.15     1685.28     42.25 o 
  -1  11   1     5393.89     5346.96     67.44 o 
   0  11   1     1781.05     1780.67     43.25 o 
   1  11   1      747.89      735.08     30.98 o 
   2  11   1       14.34        9.46     15.84 o 
   3  11   1      780.68      801.27     37.23 o 
   4  11   1      101.74       85.94     23.07 o 
   5  11   1      270.07      235.64     35.12 o 
   6  11   1      374.24      320.07     40.16 o 
   7  11   1      611.80      661.29     50.50 o 
   8  11   1     2528.89     2350.47     79.09 o 
   9  11   1       18.13       48.60     38.69 o 
  10  11   1       81.23       65.50     70.65 o 
  11  11   1     1447.45     1626.28    157.15 o 
  12  11   1      133.63      249.16     79.69 o 
  13  11   1      450.69      303.51     99.14 o 
  14  11   1       67.46      154.38     86.11 o 
 -15  12   1      588.79      420.89     91.52 o 
 -14  12   1       34.39       35.87     66.85 o 
 -13  12   1      922.20      942.41    125.46 o 
 -12  12   1       29.33      103.62     70.67 o 
 -11  12   1     1760.77     1649.03    111.56 o 
 -10  12   1      630.52      597.59     70.29 o 
  -9  12   1      291.84      313.67     44.40 o 
  -8  12   1      982.15     1007.01     64.55 o 
  -7  12   1      234.53      208.80     38.01 o 
  -6  12   1     1246.19     1207.50     63.87 o 
  -5  12   1        7.51       21.01     27.34 o 
  -4  12   1     4788.50     4894.75     74.13 o 
  -3  12   1       49.37       52.94     18.78 o 
  -2  12   1      411.21      467.01     28.46 o 
  -1  12   1     1651.38     1813.17     46.15 o 
   0  12   1      586.12      614.36     30.74 o 
   1  12   1        4.15       34.37     17.56 o 
   2  12   1     5474.68     5419.23     76.20 o 
   3  12   1       42.25       37.05     21.29 o 
   4  12   1     2752.98     2650.48     73.00 o 
   5  12   1     1228.77     1331.20     66.23 o 
   6  12   1      520.17      476.78     47.27 o 
   7  12   1      743.73      657.04     53.27 o 
   8  12   1     2961.14     2820.10     89.80 o 
   9  12   1     1265.92     1360.76     87.69 o 
  10  12   1       50.59      203.29     83.10 o 
  11  12   1      236.64      284.27    114.08 o 
  12  12   1      213.57      402.41    106.23 o 
  13  12   1      639.15      132.84    105.90 o 
  14  12   1        0.42      134.98    134.13 o 
 -14  13   1       85.61       29.95    109.73 o 
 -13  13   1       45.38      238.13     85.90 o 
 -12  13   1       41.37      195.85     76.84 o 
 -11  13   1       23.13       20.50     56.78 o 
 -10  13   1      473.74      273.17     60.50 o 
  -9  13   1     2232.03     2324.70    100.43 o 
  -8  13   1       79.47       92.48     38.52 o 
  -7  13   1      585.77      717.37     62.48 o 
  -6  13   1     1039.80     1089.33     69.13 o 
  -5  13   1        0.75       -0.60     26.79 o 
  -4  13   1      251.89      245.16     30.61 o 
  -3  13   1      459.27      479.35     33.21 o 
  -2  13   1       20.12        1.59     18.00 o 
  -1  13   1     3619.97     3551.99     60.49 o 
   0  13   1      289.35      278.41     25.79 o 
   1  13   1      118.54      106.39     21.74 o 
   2  13   1      217.52      220.92     26.62 o 
   3  13   1     1298.33     1404.81     66.43 o 
   4  13   1      127.04      105.70     32.66 o 
   5  13   1      493.02      503.32     49.26 o 
   6  13   1      268.97      259.52     41.64 o 
   7  13   1      313.09      347.95     47.36 o 
   8  13   1       40.25       26.03     35.71 o 
   9  13   1        1.85        1.37     42.99 o 
  10  13   1       13.04       78.75     78.35 o 
  11  13   1      282.29      189.90    102.75 o 
  12  13   1      130.81      128.01    195.06 o 
  13  13   1        2.68       52.66     80.76 o 
 -13  14   1        2.09       -5.40     91.03 o 
 -12  14   1      442.26      358.81     89.66 o 
 -11  14   1        0.92       57.13     66.24 o 
 -10  14   1     1746.86     1575.43    101.59 o 
  -9  14   1      170.77      121.06     60.74 o 
  -8  14   1      231.62      211.07     45.59 o 
  -7  14   1      219.81      196.84     42.53 o 
  -6  14   1     1704.03     1807.56    119.82 o 
  -5  14   1      951.82     1016.99     57.11 o 
  -4  14   1     1525.21     1571.20     59.76 o 
  -3  14   1     1045.06     1164.12     52.60 o 
  -2  14   1       13.04       12.17     20.85 o 
  -1  14   1     1217.84     1317.18     48.92 o 
   0  14   1       19.70       -2.52     19.94 o 
   1  14   1      129.82      161.80     26.72 o 
   2  14   1      914.56     1045.12     50.84 o 
   3  14   1      148.72      135.62     36.93 o 
   4  14   1      121.38      142.62     36.95 o 
   5  14   1      579.53      674.58     55.92 o 
   6  14   1      190.96      167.66     43.35 o 
   7  14   1      332.83      319.35     47.98 o 
   8  14   1      316.82      374.52     62.02 o 
   9  14   1      598.17      538.81     66.61 o 
  10  14   1      690.49      804.75    117.22 o 
  11  14   1        7.84       81.93    120.82 o 
  12  14   1       18.57      231.73     97.69 o 
  13  14   1        9.35       59.52     74.89 o 
 -13  15   1      434.45      544.22    115.20 o 
 -12  15   1      419.33      333.10    109.56 o 
 -11  15   1      966.61      837.73    126.42 o 
 -10  15   1      117.57       53.28     57.70 o 
  -9  15   1      238.34      182.06     57.41 o 
  -8  15   1      106.40      109.77     46.22 o 
  -7  15   1      108.84       84.58     43.71 o 
  -6  15   1      115.60       88.07     39.71 o 
  -5  15   1       36.46       -9.73     33.49 o 
  -4  15   1      207.29      197.20     33.38 o 
  -3  15   1      667.64      687.33     50.16 o 
  -2  15   1        1.19        5.59     25.51 o 
  -1  15   1      613.53      884.99     50.56 o 
   0  15   1      559.15      628.72     44.37 o 
   1  15   1       34.17       59.14     27.64 o 
   2  15   1      144.92      199.50     33.55 o 
   3  15   1      441.45      464.68     52.02 o 
   4  15   1      818.55      866.61     65.78 o 
   5  15   1      236.48      169.24     42.79 o 
   6  15   1       16.12       12.60     36.34 o 
   7  15   1       26.86       74.78     45.49 o 
   8  15   1      972.53      845.25     90.58 o 
   9  15   1      645.94      560.63     69.50 o 
  10  15   1     1285.11     1394.51    151.28 o 
  11  15   1       48.33      122.49    125.76 o 
  12  15   1      420.89      776.81    138.60 o 
 -12  16   1      172.76      403.04    212.32 o 
 -11  16   1       26.43      170.90     76.97 o 
 -10  16   1       29.83       40.40     57.99 o 
  -9  16   1      451.43      458.34     71.58 o 
  -8  16   1      126.53      177.92     55.81 o 
  -7  16   1      191.68      201.69     47.16 o 
  -6  16   1       51.07       65.23     39.93 o 
  -5  16   1      447.07      438.77     64.28 o 
  -4  16   1       47.81       43.35     31.11 o 
  -3  16   1     1630.94     1683.57     73.32 o 
  -2  16   1       13.73       28.24     30.71 o 
  -1  16   1      347.55      444.45     49.35 o 
   0  16   1     1814.66     2006.63     95.44 o 
   1  16   1      830.05     1031.08     62.19 o 
   2  16   1     1562.78     1692.87     69.19 o 
   3  16   1        1.51      -56.67     31.70 o 
   4  16   1     1056.52     1238.63     92.66 o 
   5  16   1       91.51       84.02     42.12 o 
   6  16   1      140.52      231.13     52.80 o 
   7  16   1       22.22       89.76     50.20 o 
   8  16   1        3.97       25.81     50.85 o 
   9  16   1       82.78       75.93     50.78 o 
  10  16   1      264.81      169.84     75.78 o 
  11  16   1      192.79      444.33    124.75 o 
 -11  17   1      237.41      130.06     84.40 o 
 -10  17   1       33.34      117.22     63.62 o 
  -9  17   1      682.92      704.44     81.32 o 
  -8  17   1      176.13      223.38     54.63 o 
  -7  17   1      950.33     1030.17     86.74 o 
  -6  17   1      366.10      291.80     59.51 o 
  -5  17   1        7.84       87.32     44.96 o 
  -4  17   1        0.10       43.39     40.07 o 
  -3  17   1      197.00      234.55     45.63 o 
  -2  17   1      142.93      103.34     41.87 o 
  -1  17   1       66.35       75.90     38.48 o 
   0  17   1       37.45      107.54     44.25 o 
   1  17   1       12.45       47.20     36.63 o 
   2  17   1       86.04      163.42     38.47 o 
   3  17   1      484.59      558.28     63.20 o 
   4  17   1        0.98       -4.04     40.41 o 
   5  17   1        1.68      115.08     57.42 o 
   6  17   1     1328.02     1408.84    100.37 o 
   7  17   1      370.82      365.03     66.29 o 
   8  17   1      994.18      963.89     90.78 o 
   9  17   1      661.64      564.57     83.84 o 
  10  17   1       60.77       63.51     73.70 o 
  11  17   1      236.04      366.86    126.42 o 
 -10  18   1        5.00      234.12     82.87 o 
  -9  18   1       40.70      160.39     55.04 o 
  -8  18   1      168.43      250.27     58.73 o 
  -7  18   1      795.30      884.80     91.97 o 
  -6  18   1      730.67      817.17     92.42 o 
  -5  18   1      276.09      224.79     90.48 o 
  -4  18   1      374.41      346.58     59.57 o 
  -3  18   1      880.83      889.28    101.85 o 
  -2  18   1      753.85      882.82     75.11 o 
  -1  18   1        0.70       33.64     42.73 o 
   0  18   1      599.95      644.46     65.80 o 
   1  18   1     1184.27     1154.85     92.82 o 
   2  18   1     2175.31     2182.51    101.71 o 
   3  18   1        5.91       80.84     61.02 o 
   4  18   1      376.02      383.19     64.64 o 
   5  18   1       90.81      151.18     57.13 o 
   6  18   1       40.45       55.71     52.78 o 
   7  18   1       57.93       87.98     56.02 o 
   8  18   1       96.63      193.69     61.35 o 
   9  18   1       20.70       59.78     54.94 o 
  10  18   1       67.52      221.35    115.80 o 
  -9  19   1      104.11      264.84     84.83 o 
  -8  19   1        6.08      134.01     83.76 o 
  -7  19   1      141.68      128.64     64.56 o 
  -6  19   1      126.84      125.43     73.15 o 
  -5  19   1      635.60      539.58     91.79 o 
  -4  19   1     1194.24     1214.31     95.98 o 
  -3  19   1        0.03       94.94     45.20 o 
  -2  19   1        6.26      -10.04     66.11 o 
  -1  19   1      586.17      663.45     71.49 o 
   0  19   1      780.75      835.53     76.05 o 
   1  19   1      896.61      849.09    111.77 o 
   2  19   1      200.30      374.88    174.49 o 
   3  19   1       33.38      103.10     92.57 o 
   4  19   1       18.98       83.90     81.54 o 
   5  19   1      110.23      200.94     72.34 o 
   6  19   1      171.81      225.57     62.67 o 
   7  19   1      145.48       89.13     54.95 o 
   8  19   1      126.22      318.57     78.90 o 
   9  19   1       66.99      196.89     78.50 o 
  -8  20   1       25.35       96.87     82.68 o 
  -7  20   1      175.56      212.74    101.22 o 
  -6  20   1      445.05      524.73    125.73 o 
  -5  20   1       24.94       -6.17     62.02 o 
  -4  20   1      260.07      251.05     94.22 o 
  -3  20   1      105.82      226.87     53.04 o 
  -2  20   1      169.91      160.11     83.47 o 
  -1  20   1      238.55      142.98     57.84 o 
   0  20   1      113.76       54.69     45.91 o 
   1  20   1     1181.09     1271.63     97.65 o 
   2  20   1      274.75      154.43     68.96 o 
   3  20   1      195.28      256.75    107.03 o 
   4  20   1      411.70      411.82    109.32 o 
   5  20   1     1239.03     1308.33    157.70 o 
   6  20   1      516.98      441.57    115.67 o 
   7  20   1      179.69      222.14     86.79 o 
  -6  21   1      144.09      218.44    106.22 o 
  -5  21   1       12.99       92.02     91.71 o 
  -4  21   1        0.30       40.79     80.76 o 
  -3  21   1      220.35      308.07     78.38 o 
  -2  21   1      232.42      331.74     94.80 o 
  -1  21   1      236.08      333.60     86.66 o 
   0  21   1      220.66      116.58     66.56 o 
   1  21   1      623.28      727.61    152.03 o 
   2  21   1        0.43       -9.76    149.38 o 
   3  21   1      171.24      257.53    103.86 o 
   4  21   1      472.06      366.26    113.01 o 
   5  21   1      337.42      392.81    132.31 o 
   6  21   1      395.98      478.34    122.65 o 
  -4  22   1      101.57       90.88    101.88 o 
  -3  22   1        3.63      -60.04     82.06 o 
  -2  22   1       28.38      135.75     68.02 o 
  -1  22   1      187.79       49.32     68.43 o 
   0  22   1     1468.72     1553.67    177.35 o 
   1  22   1      136.74      -23.10     82.87 o 
   2  22   1       97.91       56.89     88.82 o 
   3  22   1      334.71      605.97    250.50 o 
 -18   0   2       44.28       43.44    145.00 o 
 -17   0   2     2126.47     2048.19    303.98 o 
 -16   0   2      155.87       48.40    110.70 o 
 -15   0   2        0.22      -95.33     89.85 o 
 -14   0   2     2009.38     1878.60    181.46 o 
 -13   0   2     2279.35     2171.41    189.68 o 
 -12   0   2      154.36      196.65     61.56 o 
 -11   0   2    16140.35    16460.87    301.75 o 
 -10   0   2        4.93       27.61     27.98 o 
  -9   0   2       99.72       34.82     32.25 o 
  -8   0   2     9385.70     9666.03    140.79 o 
  -7   0   2       31.64       24.82     21.81 o 
  -6   0   2      960.18     1018.78     47.68 o 
  -5   0   2    17208.76    16490.65    189.27 o 
  -4   0   2      314.13      287.72     23.47 o 
  -3   0   2      773.68      708.81     30.91 o 
  -2   0   2    26626.43    23571.32    232.64 o 
  -1   0   2      130.40      120.17     11.79 o 
   0   0   2      884.56      713.86     24.85 o 
   1   0   2    24090.08    23067.08    721.12 o 
   2   0   2       39.33      -21.14     74.30 o 
   3   0   2      531.99      551.28     40.05 o 
   4   0   2    74923.81    73835.66    853.04 o 
   5   0   2      215.45      213.98     20.00 o 
   6   0   2      375.41      357.79     25.69 o 
   7   0   2       40.11       55.66     18.36 o 
   8   0   2     1573.40     1678.73     57.46 o 
   9   0   2      936.85      900.82     49.74 o 
  10   0   2       15.29       19.96     38.53 o 
  11   0   2     1233.58     1168.26    103.83 o 
  12   0   2      333.54      293.92     98.01 o 
  13   0   2     7470.37     6422.70    686.92 o 
  14   0   2      140.52      159.65     81.38 o 
  15   0   2       48.57       -7.44    107.11 o 
  16   0   2     2741.06     2668.43    605.20 o 
 -18   1   2        0.76       35.65    110.58 o 
 -17   1   2      559.79      540.98    123.35 o 
 -16   1   2       16.77       26.25     80.94 o 
 -15   1   2        3.18       -4.25     57.34 o 
 -14   1   2     2401.15     2350.39    162.53 o 
 -13   1   2       58.62      129.97     63.53 o 
 -12   1   2      141.25      141.71     49.09 o 
 -11   1   2        3.89       71.20     30.02 o 
 -10   1   2        2.78       -0.55     18.93 o 
  -9   1   2       15.52       19.89     18.60 o 
  -8   1   2     1219.83     1087.98     37.99 o 
  -7   1   2     1266.47     1273.32     35.54 o 
  -6   1   2        2.48       -4.36     15.00 o 
  -5   1   2     2409.37     2082.50     38.85 o 
  -4   1   2        6.36        8.93     13.06 o 
  -3   1   2      113.71      104.72     13.76 o 
  -2   1   2    39984.58    37989.67    234.79 o 
  -1   1   2       61.08       43.85      7.50 o 
   0   1   2       51.24       38.46      8.72 o 
   1   1   2     2385.16     2276.91     34.35 o 
   2   1   2       99.54       80.86     12.62 o 
   3   1   2       64.05       52.51     11.87 o 
   4   1   2    27090.60    27005.82    193.84 o 
   5   1   2      472.30      483.89     18.63 o 
   6   1   2       73.97       50.83     13.88 o 
   7   1   2    13442.64    13902.00    122.07 o 
   8   1   2      118.11      173.66     18.47 o 
   9   1   2      259.79      307.47     27.38 o 
  10   1   2     3146.95     2925.48     95.95 o 
  11   1   2        7.12       54.58     29.52 o 
  12   1   2      672.07      655.49    131.81 o 
  13   1   2     1152.11     1304.87    113.72 o 
  14   1   2      115.73      110.87     58.11 o 
  15   1   2      135.65      190.66     65.04 o 
  16   1   2      450.92      584.02    172.00 o 
 -17   2   2      447.14      302.57    111.46 o 
 -16   2   2      234.07      198.84     94.48 o 
 -15   2   2      123.37      139.12     69.68 o 
 -14   2   2     1795.65     2065.39    151.21 o 
 -13   2   2      765.49      756.71    107.45 o 
 -12   2   2        5.12       23.77     38.66 o 
 -11   2   2      116.83      151.89     31.64 o 
 -10   2   2      369.42      350.36     30.37 o 
  -9   2   2      233.07      239.76     26.38 o 
  -8   2   2     1221.56     1093.00     38.88 o 
  -7   2   2      438.26      498.85     25.96 o 
  -6   2   2       77.57       89.25     17.86 o 
  -5   2   2    38252.96    38556.20    321.87 o 
  -4   2   2      274.14      242.79     17.20 o 
  -3   2   2       49.68       31.84     12.21 o 
  -2   2   2     1696.56     1468.16     24.89 o 
  -1   2   2      692.61      604.97     17.76 o 
   0   2   2     1824.55     1516.70     29.66 o 
   1   2   2       34.96       47.69      9.76 o 
   2   2   2     1215.61     1048.61     30.51 o 
   3   2   2       13.74       24.48     11.58 o 
   4   2   2    53219.27    53069.93    346.63 o 
   5   2   2      546.39      542.35     21.26 o 
   6   2   2      119.28      135.96     15.24 o 
   7   2   2     8315.76     9186.29    102.11 o 
   8   2   2     1843.05     1838.59     49.96 o 
   9   2   2      285.49      295.45     23.68 o 
  10   2   2     1473.24     1507.10     85.93 o 
  11   2   2      616.13      392.87     74.40 o 
  12   2   2        1.51        7.32     49.59 o 
  13   2   2     1428.98     1361.64    169.05 o 
  14   2   2       59.66       22.73     62.77 o 
  15   2   2        7.22       92.00     61.26 o 
  16   2   2       68.98      175.09    138.65 o 
 -17   3   2       26.79       58.01     90.08 o 
 -16   3   2      221.12       68.92     81.99 o 
 -15   3   2       66.67       93.27     67.85 o 
 -14   3   2     2313.13     2242.53    164.64 o 
 -13   3   2     1731.10     1492.98    145.64 o 
 -12   3   2     2683.42     2734.02    115.91 o 
 -11   3   2       57.97      125.82     33.47 o 
 -10   3   2      365.77      339.28     31.74 o 
  -9   3   2       13.72       10.12     19.87 o 
  -8   3   2     7632.53     8321.82     95.23 o 
  -7   3   2      663.66      758.31     35.30 o 
  -6   3   2      193.48      166.08     20.24 o 
  -5   3   2    15973.94    16107.91    139.80 o 
  -4   3   2     2279.52     2152.06     36.86 o 
  -3   3   2      249.90      278.54     18.89 o 
  -2   3   2    81400.27    80704.62    450.01 o 
  -1   3   2      305.03      284.57     14.71 o 
   0   3   2        4.73       19.82     12.01 o 
   1   3   2    89969.30    88346.71    633.78 o 
   2   3   2      145.25      127.19     15.78 o 
   3   3   2      716.38      664.62     23.77 o 
   4   3   2     1652.15     1702.45     42.10 o 
   5   3   2      207.09      237.27     16.90 o 
   6   3   2       44.54       44.19     12.28 o 
   7   3   2     4891.91     4562.37     70.51 o 
   8   3   2       13.53       14.17     14.29 o 
   9   3   2      341.23      340.16     34.75 o 
  10   3   2     1409.53     1424.78     71.63 o 
  11   3   2      121.97       50.97     28.74 o 
  12   3   2      228.17      226.06     60.32 o 
  13   3   2      260.65      178.96     68.86 o 
  14   3   2      308.05      222.26     81.54 o 
  15   3   2       25.07       -1.24     60.15 o 
  16   3   2      417.53      514.77    178.44 o 
 -17   4   2        0.04       42.17     81.04 o 
 -16   4   2      249.38      196.94     88.44 o 
 -15   4   2        0.04       67.75     69.80 o 
 -14   4   2      910.13      948.19    122.68 o 
 -13   4   2       91.16      303.76     79.57 o 
 -12   4   2       70.20      108.67     42.83 o 
 -11   4   2     4595.69     4644.18    105.56 o 
 -10   4   2       65.20      105.36     28.13 o 
  -9   4   2      495.20      436.06     32.75 o 
  -8   4   2     9063.42     9614.95    114.42 o 
  -7   4   2       43.59       29.86     17.63 o 
  -6   4   2     2507.77     2530.25     47.00 o 
  -5   4   2       10.08       29.40     15.02 o 
  -4   4   2        6.98       -8.30     14.06 o 
  -3   4   2     1022.89      999.40     27.07 o 
  -2   4   2     9116.29     9659.37     77.83 o 
  -1   4   2     4628.57     4531.88     48.82 o 
   0   4   2      529.89      505.94     19.08 o 
   1   4   2    55727.22    57097.70    357.55 o 
   2   4   2      648.98      598.14     24.92 o 
   3   4   2       47.95       29.72     12.51 o 
   4   4   2       40.53       16.08     11.48 o 
   5   4   2     1975.84     1794.23     37.61 o 
   6   4   2      198.75      178.57     16.81 o 
   7   4   2     2226.25     2355.67     50.96 o 
   8   4   2      965.65      962.85     37.24 o 
   9   4   2       28.73       25.29     16.90 o 
  10   4   2      257.55      254.53     48.54 o 
  11   4   2      104.29      109.04     52.62 o 
  12   4   2       21.31      -32.35     58.40 o 
  13   4   2     1021.43      907.20    104.58 o 
  14   4   2       46.90       72.20     64.47 o 
  15   4   2        2.95       28.62     69.96 o 
  16   4   2      351.39      466.49    182.63 o 
 -17   5   2        6.53      138.23     86.14 o 
 -16   5   2      470.54      509.49    177.68 o 
 -15   5   2      311.41      486.90     97.06 o 
 -14   5   2     3143.08     3053.54    175.71 o 
 -13   5   2        0.38      122.98     61.25 o 
 -12   5   2        1.86      -20.14     37.19 o 
 -11   5   2       87.25       95.99     40.95 o 
 -10   5   2      819.63      855.44     56.73 o 
  -9   5   2      255.83      256.97     27.24 o 
  -8   5   2       91.54       87.08     19.10 o 
  -7   5   2     1077.70      974.40     34.12 o 
  -6   5   2      542.94      557.35     26.68 o 
  -5   5   2     5556.32     5870.86     61.75 o 
  -4   5   2      870.64      840.74     27.82 o 
  -3   5   2     1839.86     1658.29     34.05 o 
  -2   5   2       29.49       96.98     15.96 o 
  -1   5   2       12.27        1.87     13.35 o 
   0   5   2    12006.10    11499.85     86.09 o 
   1   5   2      499.58      512.50     24.59 o 
   2   5   2       11.23        1.97     15.04 o 
   3   5   2     3294.34     3024.39     48.40 o 
   4   5   2    12776.57    13822.61    126.40 o 
   5   5   2       94.09       39.63     13.10 o 
   6   5   2      505.62      477.42     26.63 o 
   7   5   2       19.58       32.61     16.67 o 
   8   5   2      566.40      560.98     29.99 o 
   9   5   2      270.29      293.50     35.45 o 
  10   5   2        0.11       35.40     35.36 o 
  11   5   2      652.18      601.84     97.80 o 
  12   5   2        9.79      -39.85     44.72 o 
  13   5   2     3213.81     2568.23    232.14 o 
  14   5   2      126.77       34.78     68.75 o 
  15   5   2       13.46       52.84     70.54 o 
  16   5   2      142.03      228.40     99.02 o 
 -17   6   2       92.36       70.06     97.22 o 
 -16   6   2        0.06      132.83    122.63 o 
 -15   6   2       41.38      130.82     69.35 o 
 -14   6   2     1431.97     1452.02    161.78 o 
 -13   6   2      831.35      932.69    114.01 o 
 -12   6   2      137.45      154.24     45.89 o 
 -11   6   2     8953.84     9156.58    159.97 o 
 -10   6   2       69.22      124.08     36.15 o 
  -9   6   2     1589.03     1633.04     47.37 o 
  -8   6   2     6749.46     6622.72     89.17 o 
  -7   6   2       12.11       34.06     15.96 o 
  -6   6   2     1092.19     1025.79     35.54 o 
  -5   6   2     1741.05     1914.48     37.30 o 
  -4   6   2     1926.60     1904.22     39.98 o 
  -3   6   2     2364.66     2285.24     39.96 o 
  -2   6   2     1051.03     1163.23     31.67 o 
  -1   6   2      534.29      579.98     24.17 o 
   0   6   2      335.71      396.86     20.29 o 
   1   6   2    17032.68    17483.80    146.24 o 
   2   6   2      417.74      355.44     22.99 o 
   3   6   2      305.27      292.76     22.03 o 
   4   6   2    32876.05    34368.75    255.16 o 
   5   6   2      590.34      640.82     29.53 o 
   6   6   2       32.24       15.20     16.71 o 
   7   6   2     3878.70     4023.52     68.11 o 
   8   6   2      156.71      153.35     22.27 o 
   9   6   2      504.21      547.89     55.43 o 
  10   6   2      294.83      259.43     52.70 o 
  11   6   2      188.99      262.67     70.84 o 
  12   6   2        3.03      -41.00     51.58 o 
  13   6   2     2888.84     2455.58    148.17 o 
  14   6   2       69.28       10.93     68.42 o 
  15   6   2       22.25       43.88     66.38 o 
 -17   7   2       16.50      145.00     86.38 o 
 -16   7   2      165.55      226.64    100.41 o 
 -15   7   2      611.45      789.95    127.53 o 
 -14   7   2        5.88       24.55     58.87 o 
 -13   7   2      510.00      598.92     92.16 o 
 -12   7   2     1730.86     1734.68    102.84 o 
 -11   7   2      811.00      822.41     63.24 o 
 -10   7   2      443.95      423.15     49.11 o 
  -9   7   2      938.05      977.60     52.83 o 
  -8   7   2      246.28      214.78     25.06 o 
  -7   7   2     1797.17     1840.09     49.45 o 
  -6   7   2       16.04       12.03     16.63 o 
  -5   7   2     5296.99     5585.36     64.38 o 
  -4   7   2     1121.21     1167.40     33.34 o 
  -3   7   2      777.98      790.63     29.11 o 
  -2   7   2      247.67      216.39     19.41 o 
  -1   7   2      766.50      844.89     28.57 o 
   0   7   2      963.00     1018.74     30.07 o 
   1   7   2      333.16      406.16     21.88 o 
   2   7   2     5337.66     5167.31     65.71 o 
   3   7   2     2169.33     2033.82     44.14 o 
   4   7   2    15028.50    15256.44    163.96 o 
   5   7   2     1198.45     1197.35     42.26 o 
   6   7   2        2.03        1.93     16.53 o 
   7   7   2     2699.21     2491.35     77.15 o 
   8   7   2     1990.20     1903.20     80.99 o 
   9   7   2      117.08       99.34     32.46 o 
  10   7   2      239.82      221.36     48.79 o 
  11   7   2      490.48      320.95     80.21 o 
  12   7   2      132.63       54.24     62.76 o 
  13   7   2      308.40      312.03     75.55 o 
  14   7   2        0.66      131.83     66.85 o 
  15   7   2       19.81       78.06    108.50 o 
 -16   8   2      284.40      318.81     97.72 o 
 -15   8   2       90.03      181.85     95.52 o 
 -14   8   2       84.42      157.59     95.95 o 
 -13   8   2       66.63      111.50     55.98 o 
 -12   8   2      179.47      300.94     61.69 o 
 -11   8   2      105.90      135.48     43.75 o 
 -10   8   2        4.04       22.25     36.98 o 
  -9   8   2     2495.57     2417.49     71.49 o 
  -8   8   2     5307.47     5531.77     89.21 o 
  -7   8   2      311.25      306.17     28.15 o 
  -6   8   2      700.29      712.93     31.16 o 
  -5   8   2     3449.66     3544.06     55.72 o 
  -4   8   2      975.85      985.62     33.30 o 
  -3   8   2        0.06       -6.42     14.22 o 
  -2   8   2    13611.06    13386.52    111.23 o 
  -1   8   2       29.44       41.96     14.87 o 
   0   8   2      567.78      599.10     25.66 o 
   1   8   2    11011.08    11365.20     95.31 o 
   2   8   2        2.00        9.02     16.25 o 
   3   8   2     1302.35     1410.03     42.60 o 
   4   8   2     1301.72     1474.01     44.80 o 
   5   8   2      735.41      761.99     38.05 o 
   6   8   2      422.71      377.88     30.43 o 
   7   8   2        3.60       27.01     23.25 o 
   8   8   2      548.12      453.99     48.21 o 
   9   8   2        1.09       63.07     31.34 o 
  10   8   2      201.34      157.52     61.35 o 
  11   8   2      672.72      865.53    119.57 o 
  12   8   2      203.53      251.79     74.86 o 
  13   8   2     4329.26     4372.38    222.99 o 
  14   8   2       96.98       27.18     65.88 o 
  15   8   2        4.96       18.52     78.43 o 
 -16   9   2       41.43      503.94    243.70 o 
 -15   9   2      228.38      716.87    208.27 o 
 -14   9   2     1071.23      956.38    147.22 o 
 -13   9   2      216.18      386.15    119.13 o 
 -12   9   2      195.45      258.76     83.44 o 
 -11   9   2      254.67      185.91     50.03 o 
 -10   9   2      422.04      451.83     57.70 o 
  -9   9   2       81.50       28.73     28.05 o 
  -8   9   2      310.53      323.10     39.92 o 
  -7   9   2      729.43      784.18     42.19 o 
  -6   9   2       15.87       40.85     17.95 o 
  -5   9   2     1540.23     1589.79     44.41 o 
  -4   9   2     1326.50     1386.36     40.82 o 
  -3   9   2      932.05     1020.50     34.35 o 
  -2   9   2       69.44       91.38     17.60 o 
  -1   9   2      310.98      316.65     22.25 o 
   0   9   2        7.33        8.97     14.55 o 
   1   9   2     4413.29     4173.73     57.15 o 
   2   9   2     1388.79     1372.86     43.48 o 
   3   9   2       89.20       76.65     19.16 o 
   4   9   2     4054.58     3969.45     70.82 o 
   5   9   2      169.99      173.43     26.32 o 
   6   9   2        7.63       12.77     20.83 o 
   7   9   2      239.36      185.57     36.40 o 
   8   9   2       18.07       17.65     36.87 o 
   9   9   2        8.94      -10.76     29.52 o 
  10   9   2     3851.51     3473.24    175.56 o 
  11   9   2       52.44      147.92     66.29 o 
  12   9   2       29.24        6.77     59.23 o 
  13   9   2      972.32      785.04    105.09 o 
  14   9   2      114.88      285.21     79.17 o 
  15   9   2       36.80       14.57     71.89 o 
 -16  10   2       13.59      284.85    168.71 o 
 -15  10   2       47.15      276.09     97.44 o 
 -14  10   2      215.47      257.05     80.24 o 
 -13  10   2      484.01      458.26    113.39 o 
 -12  10   2       94.62      108.05     77.64 o 
 -11  10   2     1802.52     1821.76    102.99 o 
 -10  10   2      900.37      894.15     66.04 o 
  -9  10   2      298.39      229.90     38.78 o 
  -8  10   2     1472.69     1534.67     69.67 o 
  -7  10   2      404.62      488.79     39.40 o 
  -6  10   2        7.85       -2.50     19.58 o 
  -5  10   2     2605.05     2505.39     52.85 o 
  -4  10   2      818.35      894.56     35.14 o 
  -3  10   2      103.95      131.42     18.85 o 
  -2  10   2     1328.36     1353.43     40.13 o 
  -1  10   2      430.38      448.50     25.83 o 
   0  10   2       23.71       26.71     15.66 o 
   1  10   2     2569.25     2476.24     45.63 o 
   2  10   2      248.59      280.82     24.19 o 
   3  10   2      592.96      621.17     36.09 o 
   4  10   2     2571.07     2511.06     60.65 o 
   5  10   2      304.83      287.75     31.57 o 
   6  10   2      501.09      420.76     44.20 o 
   7  10   2      171.14      109.68     34.99 o 
   8  10   2      320.92      293.42     40.99 o 
   9  10   2      388.84      324.51     60.56 o 
  10  10   2     1295.80     1084.16    165.97 o 
  11  10   2       93.35      345.59     93.20 o 
  12  10   2       42.62        2.82     68.22 o 
  13  10   2       54.00       46.30     74.48 o 
  14  10   2        7.73       47.13     75.16 o 
 -15  11   2       27.97       35.78     68.78 o 
 -14  11   2      618.69      606.38    148.86 o 
 -13  11   2      368.80      299.02    117.94 o 
 -12  11   2        3.38      121.03     66.08 o 
 -11  11   2     4058.65     3705.89    170.10 o 
 -10  11   2     1591.36     1683.01     92.86 o 
  -9  11   2      368.42      371.53     45.32 o 
  -8  11   2     5460.20     5160.75    110.60 o 
  -7  11   2      194.26      197.85     35.56 o 
  -6  11   2        1.88       19.68     19.69 o 
  -5  11   2       70.88       71.91     21.88 o 
  -4  11   2     5205.49     5205.71     71.53 o 
  -3  11   2      782.92      752.09     33.88 o 
  -2  11   2      110.22      148.58     20.38 o 
  -1  11   2     2449.90     2307.44     46.04 o 
   0  11   2      386.99      359.65     23.88 o 
   1  11   2     1375.47     1522.99     40.88 o 
   2  11   2     1143.00     1161.51     48.02 o 
   3  11   2      335.83      302.97     30.98 o 
   4  11   2     3407.58     3337.62     74.26 o 
   5  11   2       21.01       18.21     30.69 o 
   6  11   2        2.13        7.57     29.54 o 
   7  11   2      313.17      268.26     40.44 o 
   8  11   2       49.64       19.37     32.47 o 
   9  11   2        6.65      -12.90     51.29 o 
  10  11   2      862.53      781.68    117.48 o 
  11  11   2      468.60      495.31    104.78 o 
  12  11   2      159.17       54.43     72.95 o 
  13  11   2        3.86      132.25     69.22 o 
  14  11   2      284.60      224.18     84.56 o 
 -15  12   2       55.39      208.79     75.30 o 
 -14  12   2      213.98      308.24    107.16 o 
 -13  12   2      187.39      145.27     78.69 o 
 -12  12   2      710.08      775.34     91.13 o 
 -11  12   2        4.98       -2.37     57.42 o 
 -10  12   2       10.59       73.53     40.39 o 
  -9  12   2     2829.90     2727.55     90.55 o 
  -8  12   2      237.23      221.73     44.09 o 
  -7  12   2      100.71       97.39     35.64 o 
  -6  12   2     1106.55     1125.99     55.67 o 
  -5  12   2     1073.60     1177.31     48.14 o 
  -4  12   2     2769.04     2815.63     57.92 o 
  -3  12   2     3814.70     3822.17     62.29 o 
  -2  12   2      115.03      123.54     19.95 o 
  -1  12   2     3350.51     3253.87     55.61 o 
   0  12   2        0.68       -1.55     16.37 o 
   1  12   2      786.24      862.70     37.59 o 
   2  12   2      324.74      321.65     31.00 o 
   3  12   2     1113.34     1106.19     52.79 o 
   4  12   2     1526.09     1571.91     67.44 o 
   5  12   2      186.08      153.61     35.32 o 
   6  12   2      433.23      335.18     42.81 o 
   7  12   2       77.73      131.17     35.81 o 
   8  12   2       10.19      117.31     41.64 o 
   9  12   2     1013.52     1188.43     92.54 o 
  10  12   2       39.92      146.68    134.18 o 
  11  12   2      227.54      226.14     88.50 o 
  12  12   2      213.51       63.70     72.23 o 
  13  12   2      884.28      662.35    112.17 o 
 -14  13   2       15.39      142.47     94.42 o 
 -13  13   2      503.51      466.86     76.46 o 
 -12  13   2      370.95      284.44     75.74 o 
 -11  13   2      296.96      264.20     70.40 o 
 -10  13   2     3714.54     3263.18    129.61 o 
  -9  13   2        1.01       27.60     35.99 o 
  -8  13   2       20.23        7.75     34.94 o 
  -7  13   2     3331.13     3241.22     91.30 o 
  -6  13   2      768.23      755.21     56.23 o 
  -5  13   2      145.54      167.79     33.22 o 
  -4  13   2      676.25      715.10     38.81 o 
  -3  13   2     1115.86     1167.81     44.57 o 
  -2  13   2     2093.50     2197.31     50.18 o 
  -1  13   2      224.86      225.51     24.54 o 
   0  13   2      317.67      304.01     27.00 o 
   1  13   2       22.24       25.78     20.29 o 
   2  13   2        1.35       12.83     25.28 o 
   3  13   2      408.44      372.01     43.03 o 
   4  13   2      616.42      637.97     53.08 o 
   5  13   2      196.38      191.47     38.61 o 
   6  13   2      309.97      322.36     46.07 o 
   7  13   2     6910.07     6707.02    209.01 o 
   8  13   2      557.41      629.47     67.86 o 
   9  13   2       85.44      155.18     50.93 o 
  10  13   2       16.38       71.76     77.44 o 
  11  13   2      620.20      840.79    140.32 o 
  12  13   2       18.02      -80.26     64.60 o 
  13  13   2      901.23     1352.89    205.83 o 
 -14  14   2      662.68      724.98    124.45 o 
 -13  14   2      179.54      256.72     83.08 o 
 -12  14   2      158.09      357.52     77.89 o 
 -11  14   2        1.46       58.30     65.41 o 
 -10  14   2       14.01      -40.46     69.12 o 
  -9  14   2      146.63      136.44     47.09 o 
  -8  14   2      531.37      419.03     53.38 o 
  -7  14   2      372.83      451.48     50.35 o 
  -6  14   2      739.01      745.14     51.86 o 
  -5  14   2        5.18       10.83     28.44 o 
  -4  14   2      673.39      707.65     45.59 o 
  -3  14   2     4263.19     4117.94     77.26 o 
  -2  14   2      196.51      229.06     27.66 o 
  -1  14   2     1622.54     1708.92     52.17 o 
   0  14   2      133.09      139.07     26.72 o 
   1  14   2       34.52       41.99     25.12 o 
   2  14   2     1739.85     1914.91     70.23 o 
   3  14   2      646.88      679.29     55.35 o 
   4  14   2      899.19      955.08     66.78 o 
   5  14   2      605.52      656.54     64.42 o 
   6  14   2        0.10       28.63     35.43 o 
   7  14   2      126.11      192.21     52.05 o 
   8  14   2      426.50      332.90     59.92 o 
   9  14   2     1655.94     1478.39    108.77 o 
  10  14   2      535.02      665.95    130.56 o 
  11  14   2      156.11      180.55     96.31 o 
  12  14   2      580.23      304.36    134.52 o 
 -13  15   2       21.34       96.50     78.76 o 
 -12  15   2      149.55      211.28     88.06 o 
 -11  15   2      201.02       30.94     68.09 o 
 -10  15   2       41.77       38.41     53.98 o 
  -9  15   2      156.13       80.94     72.12 o 
  -8  15   2     1063.76     1105.75     98.66 o 
  -7  15   2       70.03       78.36     40.23 o 
  -6  15   2      963.73      965.83     69.95 o 
  -5  15   2     1629.98     1704.58     83.32 o 
  -4  15   2      189.54      198.19     33.72 o 
  -3  15   2      214.98      244.27     36.97 o 
  -2  15   2     1989.61     2014.04     71.32 o 
  -1  15   2      166.05      147.54     32.73 o 
   0  15   2     2280.05     2264.96     74.34 o 
   1  15   2     1320.59     1386.99     64.42 o 
   2  15   2       23.10       57.12     32.01 o 
   3  15   2       45.48       59.83     35.91 o 
   4  15   2     1170.89     1185.96     73.43 o 
   5  15   2      915.78      968.08     69.65 o 
   6  15   2      210.81      156.76     47.80 o 
   7  15   2      432.58      404.38     61.89 o 
   8  15   2       98.51      137.76     52.24 o 
   9  15   2      433.99      348.01     68.43 o 
  10  15   2      660.16      642.80    135.45 o 
  11  15   2      586.52      513.32    130.23 o 
  12  15   2       23.08      303.52    119.17 o 
 -12  16   2       30.65      152.73     82.28 o 
 -11  16   2       11.85      115.97     75.79 o 
 -10  16   2      152.97      224.60     69.62 o 
  -9  16   2      164.30      233.29     59.68 o 
  -8  16   2      873.96     1007.86     84.57 o 
  -7  16   2      164.80       68.69     47.52 o 
  -6  16   2      201.36      211.17     48.27 o 
  -5  16   2        0.38      -23.86     35.35 o 
  -4  16   2     2704.52     2610.88     78.62 o 
  -3  16   2      110.25       97.38     36.42 o 
  -2  16   2      142.43      202.20     43.30 o 
  -1  16   2     1774.90     1848.90     85.79 o 
   0  16   2      361.32      396.15     46.64 o 
   1  16   2     1510.34     1590.26     69.46 o 
   2  16   2     1614.30     1762.40     87.73 o 
   3  16   2      895.58      804.42     64.61 o 
   4  16   2       10.02       -5.01     38.31 o 
   5  16   2       58.83      115.38     45.23 o 
   6  16   2       59.86       66.19     50.78 o 
   7  16   2      274.46      320.60     62.07 o 
   8  16   2       73.50       81.24     48.51 o 
   9  16   2       24.02      122.01     56.03 o 
  10  16   2       74.03       11.09     80.91 o 
  11  16   2      463.77      498.81    140.41 o 
 -12  17   2      855.50      963.40    161.29 o 
 -11  17   2      434.65      521.73    101.91 o 
 -10  17   2      181.35      131.04     66.05 o 
  -9  17   2       96.48      129.74     78.63 o 
  -8  17   2      742.27      861.68     81.68 o 
  -7  17   2     1057.35     1183.15     91.84 o 
  -6  17   2        0.04       23.91     46.10 o 
  -5  17   2       19.56       19.46     55.90 o 
  -4  17   2        7.87       49.73     49.20 o 
  -3  17   2        1.07      -27.01     36.33 o 
  -2  17   2       18.80       21.04     36.97 o 
  -1  17   2      224.12      281.78     50.28 o 
   0  17   2       13.62       26.06     36.80 o 
   1  17   2      734.89      838.45     68.36 o 
   2  17   2       70.53       61.04     48.46 o 
   3  17   2       22.33       66.82     51.23 o 
   4  17   2     1849.56     1765.09     93.77 o 
   5  17   2       74.31       79.29     53.03 o 
   6  17   2      299.26      310.85     62.25 o 
   7  17   2     1466.65     1606.64    107.91 o 
   8  17   2       47.21      112.60     73.76 o 
   9  17   2      836.88      893.69     98.38 o 
  10  17   2      224.39      299.31    112.97 o 
 -11  18   2       10.27      443.77    168.74 o 
 -10  18   2      682.58      900.91    137.03 o 
  -9  18   2      562.41      670.40     83.40 o 
  -8  18   2      429.00      317.39     79.72 o 
  -7  18   2     1266.01     1325.84    126.66 o 
  -6  18   2       64.18      100.30     57.60 o 
  -5  18   2      130.48      216.69     53.82 o 
  -4  18   2      374.02      392.76     69.66 o 
  -3  18   2      555.00      506.47     61.31 o 
  -2  18   2      101.32      136.92     63.45 o 
  -1  18   2     1485.37     1590.91     87.11 o 
   0  18   2      182.14      241.61     46.79 o 
   1  18   2       24.14      218.87    112.45 o 
   2  18   2     1536.80     1598.90    128.69 o 
   3  18   2      812.83      877.37     82.91 o 
   4  18   2      725.54      844.32     82.91 o 
   5  18   2      119.08      225.48     60.39 o 
   6  18   2      967.83     1144.51    104.89 o 
   7  18   2      114.71      140.19     60.71 o 
   8  18   2      179.82      137.66     66.43 o 
   9  18   2      381.74      439.95     79.35 o 
 -10  19   2      189.86      211.45    111.01 o 
  -9  19   2       60.69       94.50     80.90 o 
  -8  19   2      136.13      220.72     89.05 o 
  -7  19   2       10.83       34.36     58.21 o 
  -6  19   2      733.24      708.57    175.83 o 
  -5  19   2        1.41      -40.06     52.57 o 
  -4  19   2      981.70      993.12     89.28 o 
  -3  19   2       78.80       51.63     52.77 o 
  -2  19   2      419.79      429.54     65.50 o 
  -1  19   2      233.51      280.76     55.55 o 
   0  19   2       49.46      132.90     94.48 o 
   1  19   2      901.60     1069.18     91.64 o 
   2  19   2      439.17      432.44    156.38 o 
   3  19   2       47.42       71.48     57.04 o 
   4  19   2     2693.44     2540.32    150.16 o 
   5  19   2     1763.85     1805.20    125.67 o 
   6  19   2       20.13      150.49     54.87 o 
   7  19   2       17.41       71.76     56.53 o 
   8  19   2       39.29      126.13     73.24 o 
  -8  20   2      778.29      944.51    201.93 o 
  -7  20   2      385.55      538.75    202.06 o 
  -6  20   2        0.88       24.39     85.89 o 
  -5  20   2      112.38      196.02    114.10 o 
  -4  20   2       51.36      195.82     60.14 o 
  -3  20   2      128.96      105.88     48.22 o 
  -2  20   2      292.53      403.87     63.73 o 
  -1  20   2      259.61      377.06     84.34 o 
   0  20   2      511.32      667.78     74.54 o 
   1  20   2     1006.95      861.01    102.16 o 
   2  20   2      147.77       63.35     72.02 o 
   3  20   2      948.99     1081.12    159.34 o 
   4  20   2       19.83       -2.40    103.37 o 
   5  20   2      745.81      685.06    117.39 o 
   6  20   2      316.06      388.74     84.16 o 
   7  20   2       15.92       54.27     67.19 o 
  -7  21   2      416.44      543.03    126.54 o 
  -6  21   2      489.54     1131.05    192.92 o 
  -5  21   2       20.46      -85.18     75.39 o 
  -4  21   2      413.23      399.40    112.15 o 
  -3  21   2      399.15      395.98     75.31 o 
  -2  21   2      285.04      262.29     55.10 o 
  -1  21   2      199.64      229.46     71.08 o 
   0  21   2     1186.18     1302.82    130.49 o 
   1  21   2       55.78      -32.65    156.59 o 
   2  21   2      167.93       17.82     85.30 o 
   3  21   2      604.60      891.44    149.36 o 
   4  21   2      161.86      283.86    106.65 o 
   5  21   2        0.45      -15.74    123.72 o 
  -4  22   2      177.77      207.54    103.43 o 
  -3  22   2      101.63      192.21     75.26 o 
  -2  22   2      142.31       50.41     68.11 o 
  -1  22   2      342.01      228.11    117.24 o 
   0  22   2      640.63      686.78    157.70 o 
   1  22   2      283.54      322.86    198.37 o 
   2  22   2       61.75       71.28     88.79 o 
   3  22   2     1437.28     1186.05    174.02 o 
 -18   1   3     1107.96      942.93    164.50 o 
 -17   1   3        0.05       28.73     77.89 o 
 -16   1   3       93.82      161.00     82.61 o 
 -15   1   3        1.05      -66.51     75.28 o 
 -14   1   3      379.24      341.29     94.32 o 
 -13   1   3      105.89      281.89     46.31 o 
 -12   1   3     1837.80     1804.22     79.04 o 
 -11   1   3     3523.37     3543.60    100.65 o 
 -10   1   3        1.33       12.25     20.35 o 
  -9   1   3     1280.42     1414.90     46.92 o 
  -8   1   3      130.20      185.44     22.09 o 
  -7   1   3      685.79      783.03     32.60 o 
  -6   1   3      493.78      557.64     25.92 o 
  -5   1   3       50.40       34.24     15.05 o 
  -4   1   3      124.79      135.85     18.26 o 
  -3   1   3     8893.78     7965.17     74.46 o 
  -2   1   3     2693.41     2405.12     30.08 o 
  -1   1   3      912.07      842.23     24.30 o 
   0   1   3    23586.26    23116.52    170.76 o 
   1   1   3      851.73      733.83     37.67 o 
   2   1   3      605.40      570.46     27.99 o 
   3   1   3       46.51       32.18     13.84 o 
   4   1   3     1120.26     1164.76     31.62 o 
   5   1   3        3.97       32.50     13.27 o 
   6   1   3     1295.29     1391.89     44.59 o 
   7   1   3       94.30      130.56     19.12 o 
   8   1   3       47.88       32.35     18.51 o 
   9   1   3     2378.74     2204.11     95.29 o 
  10   1   3       17.45       76.49     28.40 o 
  11   1   3       87.94       93.28     38.00 o 
  12   1   3       46.43       70.96     54.28 o 
  13   1   3        2.31       11.87     81.89 o 
  14   1   3       36.85      118.77     88.76 o 
  15   1   3        0.27      186.43    114.96 o 
  16   1   3      141.48      122.68    241.89 o 
 -18   2   3     1261.49      952.69    166.06 o 
 -17   2   3       22.73      140.32     78.78 o 
 -16   2   3        0.05       -8.23     76.26 o 
 -15   2   3      784.07      955.67    136.49 o 
 -14   2   3      386.76      296.65     73.31 o 
 -13   2   3      198.73      168.14     43.20 o 
 -12   2   3    14609.44    13852.27    212.33 o 
 -11   2   3      282.27      331.14     44.14 o 
 -10   2   3       37.91       20.64     22.96 o 
  -9   2   3     1334.37     1185.23     47.29 o 
  -8   2   3     1477.79     1564.03     43.13 o 
  -7   2   3      861.72      937.84     35.87 o 
  -6   2   3     4612.55     4528.71     55.96 o 
  -5   2   3      350.76      412.46     22.16 o 
  -4   2   3        9.59        1.32     14.35 o 
  -3   2   3     3657.09     3637.70     44.84 o 
  -2   2   3     1333.69     1180.30     34.03 o 
  -1   2   3      283.33      233.12     16.12 o 
   0   2   3     1898.29     2166.12     49.48 o 
   1   2   3      518.99      491.44     17.29 o 
   2   2   3       93.07       77.11     11.52 o 
   3   2   3    26134.71    26390.67    196.73 o 
   4   2   3      433.42      454.56     20.71 o 
   5   2   3       20.34       44.99     14.17 o 
   6   2   3     1076.27      983.10     31.06 o 
   7   2   3       51.64       51.93     16.22 o 
   8   2   3       42.87       65.24     19.96 o 
   9   2   3       19.43       31.16     20.90 o 
  10   2   3       46.64       70.97     26.67 o 
  11   2   3        0.13       15.18     36.44 o 
  12   2   3     4322.38     3651.54    263.31 o 
  13   2   3        5.05       67.55     77.09 o 
  14   2   3       50.49      255.12    142.79 o 
  15   2   3       19.46      151.23    150.39 o 
  16   2   3       15.44      217.92    131.13 o 
 -18   3   3      173.69      135.24    105.22 o 
 -17   3   3       52.97       62.51     83.03 o 
 -16   3   3        0.46      163.38    101.39 o 
 -15   3   3      297.49      215.03     87.90 o 
 -14   3   3      279.18      339.82    138.03 o 
 -13   3   3      250.92      341.71     50.95 o 
 -12   3   3      693.69      691.32     59.92 o 
 -11   3   3      297.60      314.55     44.32 o 
 -10   3   3      486.29      524.69     37.50 o 
  -9   3   3      830.68      766.65     48.38 o 
  -8   3   3      769.29      886.79     37.19 o 
  -7   3   3      233.36      180.22     23.49 o 
  -6   3   3    46843.53    47737.95    311.64 o 
  -5   3   3      163.88      203.09     19.23 o 
  -4   3   3       11.10       -1.03     15.95 o 
  -3   3   3     8109.90     8117.29     81.76 o 
  -2   3   3     1425.25     1332.12     31.63 o 
  -1   3   3      884.74      836.37     29.33 o 
   0   3   3     3876.43     3462.71     72.17 o 
   1   3   3     1707.23     1656.04     36.96 o 
   2   3   3       18.13       11.21     11.46 o 
   3   3   3     1091.60      933.46     22.57 o 
   4   3   3      149.29      168.84     13.90 o 
   5   3   3      159.71       88.64     13.03 o 
   6   3   3     7062.93     7347.87    127.12 o 
   7   3   3       69.31       47.90     14.90 o 
   8   3   3       79.33       96.48     20.91 o 
   9   3   3      711.08      753.45     46.80 o 
  10   3   3      157.28      135.88     31.05 o 
  11   3   3       33.50       85.92     40.71 o 
  12   3   3      517.83      430.92     74.57 o 
  13   3   3       29.68       -7.85     69.29 o 
  14   3   3       39.23      312.70    254.43 o 
  15   3   3      180.93      202.85    146.25 o 
 -18   4   3      597.61      450.92    140.54 o 
 -17   4   3        0.90      182.92    114.29 o 
 -16   4   3       18.34      206.11    136.78 o 
 -15   4   3     2956.77     3202.12    183.08 o 
 -14   4   3      941.00     1091.17    136.47 o 
 -13   4   3      863.84      892.40     69.30 o 
 -12   4   3      279.80      259.58     45.60 o 
 -11   4   3     1095.85     1125.16     69.52 o 
 -10   4   3      270.81      299.28     31.77 o 
  -9   4   3     3447.81     3491.69     69.39 o 
  -8   4   3      655.13      740.02     35.24 o 
  -7   4   3       85.18       67.19     17.91 o 
  -6   4   3     2746.11     2378.94     43.14 o 
  -5   4   3       50.35       60.94     15.53 o 
  -4   4   3       37.19       31.79     15.14 o 
  -3   4   3       46.86       27.45     15.08 o 
  -2   4   3     1682.65     1718.26     33.06 o 
  -1   4   3      212.13      266.71     17.96 o 
   0   4   3   363006.34   364419.50   2723.33 o 
   1   4   3     4298.42     3916.47     52.47 o 
   2   4   3      373.10      348.28     21.62 o 
   3   4   3    19144.17    18001.42    228.17 o 
   4   4   3     4183.98     4164.55     55.48 o 
   5   4   3      575.36      628.86     23.73 o 
   6   4   3     4850.44     4797.13     56.76 o 
   7   4   3      322.09      295.16     20.88 o 
   8   4   3       15.68       13.34     15.02 o 
   9   4   3    13911.38    13649.81    214.72 o 
  10   4   3        3.53       28.30     34.41 o 
  11   4   3      135.30      141.09     53.26 o 
  12   4   3      338.41      335.27     71.47 o 
  13   4   3      159.15      251.67     67.68 o 
  14   4   3       28.61       22.12    187.91 o 
  15   4   3       67.52      -11.02    127.12 o 
 -17   5   3       21.77      208.60     81.61 o 
 -16   5   3        0.19      241.99     81.44 o 
 -15   5   3        0.09      170.27     86.56 o 
 -14   5   3       86.38      154.73     70.37 o 
 -13   5   3        3.20       36.15     49.62 o 
 -12   5   3       22.89       68.01     40.76 o 
 -11   5   3     2237.04     2136.72     86.88 o 
 -10   5   3        2.28       28.94     32.76 o 
  -9   5   3     3821.15     3919.27     69.91 o 
  -8   5   3     2010.78     2105.93     52.95 o 
  -7   5   3       24.02       37.06     15.50 o 
  -6   5   3     3689.14     3392.19     50.27 o 
  -5   5   3       69.50       52.90     16.61 o 
  -4   5   3      277.00      284.97     20.56 o 
  -3   5   3    22020.42    21208.86    147.77 o 
  -2   5   3      922.84      993.10     28.51 o 
  -1   5   3      855.63      910.61     27.93 o 
   0   5   3   243408.72   252987.64   1683.03 o 
   1   5   3      282.62      280.76     21.31 o 
   2   5   3      849.54      855.23     31.14 o 
   3   5   3     1252.01     1353.46     34.00 o 
   4   5   3     4344.99     4140.53     76.09 o 
   5   5   3        9.95       22.77     11.78 o 
   6   5   3        8.92       13.95     13.31 o 
   7   5   3     1061.89     1026.43     38.14 o 
   8   5   3       32.21       31.50     13.85 o 
   9   5   3     3500.73     3172.99    107.26 o 
  10   5   3      783.72      801.92     72.18 o 
  11   5   3       79.83       66.23     58.91 o 
  12   5   3     3901.05     3627.14    175.72 o 
  13   5   3      232.20      144.72     65.78 o 
  14   5   3        0.32       -2.00     67.59 o 
  15   5   3     1789.47     1771.46    370.13 o 
 -17   6   3        0.37      258.92     83.70 o 
 -16   6   3      252.38      410.96    148.51 o 
 -15   6   3      139.34      324.82    112.42 o 
 -14   6   3      159.24      194.93    118.93 o 
 -13   6   3      149.46      172.97     54.88 o 
 -12   6   3     7400.43     7008.38    150.54 o 
 -11   6   3      284.66      257.67     45.87 o 
 -10   6   3      183.25      139.81     38.09 o 
  -9   6   3    20785.58    20450.97    223.29 o 
  -8   6   3      582.03      649.21     34.25 o 
  -7   6   3      450.93      472.90     27.08 o 
  -6   6   3      336.56      345.58     24.27 o 
  -5   6   3       42.20       27.20     16.19 o 
  -4   6   3      348.96      333.74     21.32 o 
  -3   6   3      249.69      270.04     19.97 o 
  -2   6   3     2194.39     2118.06     40.72 o 
  -1   6   3      973.25      970.74     29.19 o 
   0   6   3    15232.24    16088.42    137.01 o 
   1   6   3     2311.14     2209.19     47.38 o 
   2   6   3      233.40      250.71     21.32 o 
   3   6   3    29694.40    30087.19    249.61 o 
   4   6   3      726.48      772.50     31.61 o 
   5   6   3      192.69      166.23     21.22 o 
   6   6   3     2036.73     1719.35     50.30 o 
   7   6   3      366.14      341.63     24.74 o 
   8   6   3      317.83      249.51     31.29 o 
   9   6   3      119.15      172.39     37.38 o 
  10   6   3     1097.22     1082.01    101.63 o 
  11   6   3       59.66       97.36     54.66 o 
  12   6   3     1391.50     1347.08    119.76 o 
  13   6   3      440.48      336.67     72.18 o 
  14   6   3        0.10      104.18     78.73 o 
  15   6   3      354.55      292.55    135.61 o 
 -17   7   3      392.86      312.31     91.15 o 
 -16   7   3       98.10      104.27     70.06 o 
 -15   7   3        5.41      236.85     97.30 o 
 -14   7   3      262.30      396.58    112.22 o 
 -13   7   3      602.24      797.97    124.69 o 
 -12   7   3      301.86      241.59     49.40 o 
 -11   7   3      565.23      605.16     59.23 o 
 -10   7   3       59.08       63.01     33.94 o 
  -9   7   3     2979.31     3102.33     66.39 o 
  -8   7   3     2342.31     2382.75     55.63 o 
  -7   7   3      827.32      807.95     35.26 o 
  -6   7   3     2750.26     2753.08     48.75 o 
  -5   7   3       34.50       63.21     17.77 o 
  -4   7   3       55.37       49.52     16.49 o 
  -3   7   3     1937.98     2112.36     40.37 o 
  -2   7   3     4176.73     4041.56     54.22 o 
  -1   7   3      238.27      226.69     20.19 o 
   0   7   3      265.32      366.48     23.00 o 
   1   7   3     7356.56     7246.79     82.12 o 
   2   7   3        5.14      -12.00     15.62 o 
   3   7   3      805.40     1158.21     37.86 o 
   4   7   3      685.45      662.24     29.75 o 
   5   7   3       65.79       51.38     18.90 o 
   6   7   3      121.50      112.07     21.28 o 
   7   7   3     1881.49     1770.97     51.70 o 
   8   7   3     1166.58     1208.54     76.74 o 
   9   7   3      799.43      825.13     68.81 o 
  10   7   3      148.26      105.93     58.71 o 
  11   7   3       83.81      107.75     55.07 o 
  12   7   3     2162.75     2005.07    166.75 o 
  13   7   3      438.36      223.93     74.55 o 
  14   7   3       28.42       53.88     63.62 o 
  15   7   3        9.05      -87.35     93.45 o 
 -17   8   3      148.67      495.23    108.88 o 
 -16   8   3      287.33      682.50    201.24 o 
 -15   8   3      433.65      349.35    112.88 o 
 -14   8   3     1201.23     1365.08    163.96 o 
 -13   8   3       38.61       78.42     53.26 o 
 -12   8   3      160.16      143.38     46.50 o 
 -11   8   3       28.92        7.08     35.58 o 
 -10   8   3      338.57      319.04     50.88 o 
  -9   8   3     2078.71     2005.27     70.67 o 
  -8   8   3     1063.79     1082.06     46.63 o 
  -7   8   3     1404.27     1531.84     45.10 o 
  -6   8   3      448.42      491.30     27.67 o 
  -5   8   3     3099.82     3042.76     52.49 o 
  -4   8   3     2108.42     1988.45     42.22 o 
  -3   8   3     1501.69     1567.74     39.03 o 
  -2   8   3     1835.94     1908.78     38.91 o 
  -1   8   3      449.28      562.29     25.87 o 
   0   8   3      339.61      409.64     23.75 o 
   1   8   3     1145.54     1127.36     39.43 o 
   2   8   3        8.63       -8.39     15.59 o 
   3   8   3     2139.69     2084.26     45.83 o 
   4   8   3        3.72       -2.29     17.76 o 
   5   8   3       34.63       11.91     18.75 o 
   6   8   3        4.99        1.83     18.70 o 
   7   8   3      701.07      755.13     59.05 o 
   8   8   3       46.00       14.64     27.80 o 
   9   8   3      280.73      219.21     40.60 o 
  10   8   3     1892.97     1734.12    123.11 o 
  11   8   3       11.66        3.01     54.81 o 
  12   8   3     1813.36     1552.67    141.49 o 
  13   8   3     1696.19     1506.54    142.74 o 
  14   8   3       16.84       64.63     60.84 o 
  15   8   3      449.31      363.89    165.90 o 
 -16   9   3      109.85      244.12     83.74 o 
 -15   9   3     1101.04     1815.04    179.81 o 
 -14   9   3       30.99      252.93    113.48 o 
 -13   9   3      675.97      753.13     81.21 o 
 -12   9   3      662.31      742.53     85.99 o 
 -11   9   3      581.48      546.28     63.24 o 
 -10   9   3     1340.11     1336.12     70.48 o 
  -9   9   3     1934.70     1953.07     74.55 o 
  -8   9   3      135.91      104.50     27.48 o 
  -7   9   3      440.65      386.04     29.11 o 
  -6   9   3     2700.63     2748.01     52.98 o 
  -5   9   3     1766.21     1680.57     42.56 o 
  -4   9   3     2110.18     2178.58     45.87 o 
  -3   9   3     3304.08     3417.35     54.86 o 
  -2   9   3     1058.27     1063.33     34.98 o 
  -1   9   3        0.31        5.82     14.40 o 
   0   9   3     3584.44     3657.53     51.57 o 
   1   9   3      566.08      472.28     27.72 o 
   2   9   3      194.32      186.19     21.98 o 
   3   9   3      350.57      382.40     29.78 o 
   4   9   3     2046.66     1966.94     52.21 o 
   5   9   3      315.13      335.84     30.19 o 
   6   9   3      580.75      692.37     50.66 o 
   7   9   3      226.29      241.14     39.98 o 
   8   9   3        0.11       12.25     28.07 o 
   9   9   3      182.41      127.95     44.59 o 
  10   9   3       79.60      105.02    101.67 o 
  11   9   3      273.81      449.80    110.70 o 
  12   9   3       85.32      235.93     69.95 o 
  13   9   3        4.00      145.05     74.32 o 
  14   9   3        5.05      147.91     83.60 o 
 -16  10   3     1006.20      753.19    142.98 o 
 -15  10   3      527.85      697.81    167.14 o 
 -14  10   3       53.15      298.14     76.08 o 
 -13  10   3        1.76      102.38     50.24 o 
 -12  10   3      750.15      693.40     82.06 o 
 -11  10   3     3628.91     3281.53    112.49 o 
 -10  10   3      742.27      685.92     59.83 o 
  -9  10   3      313.93      285.99     41.44 o 
  -8  10   3     2596.81     2375.44     74.31 o 
  -7  10   3       25.81       32.27     22.64 o 
  -6  10   3      201.48      278.54     27.66 o 
  -5  10   3       65.25       75.09     18.52 o 
  -4  10   3     3648.75     3514.36     56.81 o 
  -3  10   3     1205.84     1477.81     41.73 o 
  -2  10   3      892.60      920.91     34.80 o 
  -1  10   3     4758.09     4452.07     62.22 o 
   0  10   3     1153.22     1113.75     34.87 o 
   1  10   3      360.46      435.45     27.01 o 
   2  10   3      311.17      340.38     29.94 o 
   3  10   3     8895.95     8803.07    109.85 o 
   4  10   3      611.68      572.52     36.79 o 
   5  10   3       91.43       66.96     30.49 o 
   6  10   3       44.52       54.51     30.85 o 
   7  10   3        4.83        9.77     29.75 o 
   8  10   3       21.43       61.18     32.06 o 
   9  10   3      334.56      170.38     50.85 o 
  10  10   3     2521.33     2383.64    160.58 o 
  11  10   3       81.04       44.87     93.86 o 
  12  10   3     4767.45     4199.30    221.43 o 
  13  10   3      900.32      786.99    116.46 o 
  14  10   3        1.38      103.18     86.59 o 
 -16  11   3       10.90      127.76     76.93 o 
 -15  11   3        5.92      -13.58     76.16 o 
 -14  11   3      168.22      181.47     67.48 o 
 -13  11   3      140.98      276.06     74.10 o 
 -12  11   3       11.30        1.14     59.59 o 
 -11  11   3      557.96      486.83     62.34 o 
 -10  11   3      863.31      875.89     70.00 o 
  -9  11   3      954.88     1092.50     64.99 o 
  -8  11   3      714.78      732.24     55.22 o 
  -7  11   3     1439.44     1298.13     67.65 o 
  -6  11   3        0.87        8.48     20.29 o 
  -5  11   3     4913.39     5063.62     73.68 o 
  -4  11   3      472.93      484.95     29.27 o 
  -3  11   3      666.92      850.39     36.16 o 
  -2  11   3     1780.53     1749.03     45.03 o 
  -1  11   3       79.94       56.57     17.35 o 
   0  11   3     1266.35     1414.95     40.96 o 
   1  11   3      342.64      345.84     28.24 o 
   2  11   3      225.20      204.08     27.64 o 
   3  11   3       11.06        1.55     21.48 o 
   4  11   3       35.18       47.40     30.56 o 
   5  11   3       38.02       25.54     32.55 o 
   6  11   3      721.26      649.85     55.71 o 
   7  11   3      679.43      646.74     67.60 o 
   8  11   3      421.62      486.48     68.92 o 
   9  11   3      663.98      637.59     93.87 o 
  10  11   3      140.83        3.00    107.30 o 
  11  11   3        0.22       18.76     72.35 o 
  12  11   3        6.42      118.46     78.04 o 
  13  11   3      133.94       99.33     86.14 o 
 -15  12   3      151.38      481.04    101.88 o 
 -14  12   3      374.71      367.43     77.50 o 
 -13  12   3      193.07      368.34     75.99 o 
 -12  12   3      230.55      283.80     78.54 o 
 -11  12   3      610.51      599.53     82.78 o 
 -10  12   3        9.41      -21.83     41.13 o 
  -9  12   3      647.71      661.93     56.43 o 
  -8  12   3      276.97      264.06     43.45 o 
  -7  12   3       34.14       48.24     32.32 o 
  -6  12   3      700.67      732.43     47.08 o 
  -5  12   3       11.75       19.45     19.94 o 
  -4  12   3       65.02       61.03     20.32 o 
  -3  12   3      153.19      196.03     22.85 o 
  -2  12   3       20.78       41.48     18.16 o 
  -1  12   3      156.10      166.20     22.31 o 
   0  12   3       37.54       41.44     18.65 o 
   1  12   3        7.47       27.35     20.60 o 
   2  12   3      695.93      753.63     47.82 o 
   3  12   3     1714.66     1802.77     77.11 o 
   4  12   3        8.48       19.48     32.10 o 
   5  12   3      638.20      713.36     60.21 o 
   6  12   3       80.98       33.83     32.92 o 
   7  12   3     1684.67     1703.39     88.54 o 
   8  12   3        7.12       37.29     44.21 o 
   9  12   3     1029.74      685.62     88.88 o 
  10  12   3      306.20       88.21     83.85 o 
  11  12   3       12.63       -5.45     63.87 o 
  12  12   3      534.79      362.96     89.88 o 
  13  12   3       11.89      -52.33    110.45 o 
 -15  13   3       30.39      128.75     94.26 o 
 -14  13   3       79.26      119.31     79.93 o 
 -13  13   3       27.30      113.85     66.36 o 
 -12  13   3      348.29      241.58     75.16 o 
 -11  13   3       39.12        1.06     64.27 o 
 -10  13   3       21.73       -3.97     43.19 o 
  -9  13   3     2106.46     2158.74    118.42 o 
  -8  13   3      302.05      316.49     48.56 o 
  -7  13   3       55.21       26.62     32.13 o 
  -6  13   3      107.37      100.74     31.57 o 
  -5  13   3       63.26      103.38     27.35 o 
  -4  13   3      469.98      420.44     31.56 o 
  -3  13   3     4775.44     4614.53     72.77 o 
  -2  13   3      909.69      958.58     40.42 o 
  -1  13   3     1132.77     1251.53     44.03 o 
   0  13   3     1142.89     1240.13     43.53 o 
   1  13   3      323.33      307.32     37.13 o 
   2  13   3      272.87      252.71     42.56 o 
   3  13   3     4576.01     4443.35    114.65 o 
   4  13   3        9.47      -17.97     34.14 o 
   5  13   3      193.30      208.85     43.74 o 
   6  13   3     1355.03     1379.28     74.46 o 
   7  13   3      160.14      166.41     52.21 o 
   8  13   3       15.22       61.06     48.40 o 
   9  13   3      196.70      216.12     69.44 o 
  10  13   3        0.16      -81.06     96.99 o 
  11  13   3      195.34      113.28    119.63 o 
  12  13   3      291.38      280.12    104.33 o 
 -14  14   3        9.37       64.01     90.36 o 
 -13  14   3      635.85      416.39     98.67 o 
 -12  14   3      461.18      285.89     77.20 o 
 -11  14   3        4.90       49.76     69.89 o 
 -10  14   3     1422.66     1401.96    151.85 o 
  -9  14   3      891.40      892.59     66.73 o 
  -8  14   3      691.50      676.15     64.12 o 
  -7  14   3     1093.26     1151.59     69.35 o 
  -6  14   3      561.65      513.62     46.82 o 
  -5  14   3       38.96       86.28     28.53 o 
  -4  14   3      558.82      616.66     43.39 o 
  -3  14   3     1418.13     1560.13     54.95 o 
  -2  14   3     1028.40     1149.75     48.33 o 
  -1  14   3       19.29       39.93     24.97 o 
   0  14   3       80.22       72.38     28.75 o 
   1  14   3     1775.76     1750.57     81.41 o 
   2  14   3      185.87      158.64     38.98 o 
   3  14   3     1119.34     1195.97     70.98 o 
   4  14   3      444.39      421.56     50.71 o 
   5  14   3       25.38       50.68     34.52 o 
   6  14   3       12.08       39.41     39.60 o 
   7  14   3       28.98      -15.81     42.37 o 
   8  14   3     1321.44     1394.24    130.88 o 
   9  14   3       80.34      253.49     83.57 o 
  10  14   3       11.84       79.40     89.54 o 
  11  14   3      254.66      315.57    103.38 o 
  12  14   3        3.50       40.80     75.25 o 
 -13  15   3      260.51      398.07    106.64 o 
 -12  15   3       11.69       32.78     90.07 o 
 -11  15   3        0.34       62.31     66.69 o 
 -10  15   3     1065.36     1137.77     87.23 o 
  -9  15   3     1404.84     1531.38     96.98 o 
  -8  15   3      897.96      839.78     68.69 o 
  -7  15   3       96.51      108.87     39.89 o 
  -6  15   3      254.68      305.87     44.02 o 
  -5  15   3      237.14      237.25     37.60 o 
  -4  15   3        5.53       -6.61     28.57 o 
  -3  15   3        2.55       45.65     32.54 o 
  -2  15   3      294.99      305.74     36.68 o 
  -1  15   3      530.22      615.43     47.84 o 
   0  15   3       57.92       78.68     32.46 o 
   1  15   3        0.46       32.84     30.46 o 
   2  15   3      571.82      646.42     57.24 o 
   3  15   3       21.54        1.88     34.52 o 
   4  15   3     1896.46     2024.64    106.40 o 
   5  15   3      810.47      758.32     68.30 o 
   6  15   3       59.43       82.77     47.70 o 
   7  15   3       46.82       59.85     48.00 o 
   8  15   3      160.32      219.42     66.78 o 
   9  15   3      375.37      422.78    128.30 o 
  10  15   3      195.53      242.77     96.73 o 
  11  15   3      221.47      246.99    109.79 o 
 -13  16   3       73.30      -27.15    132.39 o 
 -12  16   3      289.73      387.65    117.51 o 
 -11  16   3      228.86       38.14     79.04 o 
 -10  16   3      289.72      354.96     69.81 o 
  -9  16   3       11.00        3.40     55.82 o 
  -8  16   3      357.13      333.90     65.69 o 
  -7  16   3       55.38       77.11     47.80 o 
  -6  16   3       28.11       51.10     48.26 o 
  -5  16   3     1500.82     1574.37     79.31 o 
  -4  16   3     1589.86     1690.63     83.46 o 
  -3  16   3      465.37      601.70     54.01 o 
  -2  16   3     1687.79     1739.47     82.78 o 
  -1  16   3      467.63      377.80     45.99 o 
   0  16   3       52.49      123.64     35.00 o 
   1  16   3      964.74      915.45     66.57 o 
   2  16   3      201.53      141.20     40.49 o 
   3  16   3      318.58      391.45     51.44 o 
   4  16   3      260.56      251.24     50.01 o 
   5  16   3      178.39      162.23     55.14 o 
   6  16   3       19.07       43.27     46.73 o 
   7  16   3        0.50       63.82     49.12 o 
   8  16   3      476.50      570.55     82.81 o 
   9  16   3     1155.19     1035.65    127.79 o 
  10  16   3      494.25      661.21    134.02 o 
  11  16   3      137.67      314.49    111.50 o 
 -12  17   3      199.77      305.22    106.80 o 
 -11  17   3      803.50      960.83    185.00 o 
 -10  17   3      482.89      436.15     82.49 o 
  -9  17   3      965.59     1075.40    100.51 o 
  -8  17   3      218.07      256.93     65.55 o 
  -7  17   3      559.28      494.03     74.47 o 
  -6  17   3        0.96      -31.74     43.23 o 
  -5  17   3       29.73       25.42     43.52 o 
  -4  17   3        6.22      -36.11     36.80 o 
  -3  17   3       19.50       -2.21     36.98 o 
  -2  17   3        3.47       43.74     38.60 o 
  -1  17   3      171.29      130.60     43.22 o 
   0  17   3     1293.62     1437.57     85.38 o 
   1  17   3     1923.35     2309.23    110.03 o 
   2  17   3     1241.58     1329.69     94.00 o 
   3  17   3     2327.98     2538.04    120.45 o 
   4  17   3     1974.31     2095.11    117.00 o 
   5  17   3      894.28      831.05     82.01 o 
   6  17   3       38.41       46.08     48.62 o 
   7  17   3      968.05      964.71     91.64 o 
   8  17   3     1029.38     1110.46    107.72 o 
   9  17   3      178.71      196.92     76.32 o 
  10  17   3        0.89       -8.04    101.64 o 
 -11  18   3      921.72      736.80    306.40 o 
 -10  18   3      279.93      278.97    110.61 o 
  -9  18   3      302.99      242.27     95.34 o 
  -8  18   3       24.92      -53.89     57.64 o 
  -7  18   3      560.75      510.32     84.69 o 
  -6  18   3        0.31        1.56     43.10 o 
  -5  18   3      489.28      377.90     54.14 o 
  -4  18   3     1012.78      927.63     96.14 o 
  -3  18   3       15.49       72.53     47.54 o 
  -2  18   3      498.42      518.85     58.96 o 
  -1  18   3       50.17       88.22     46.23 o 
   0  18   3      162.63      265.51     90.35 o 
   1  18   3     1099.58     1109.78     96.77 o 
   2  18   3       15.92       73.88     67.72 o 
   3  18   3     1499.80     1756.46    108.76 o 
   4  18   3        2.62      -48.01     47.03 o 
   5  18   3      466.99      434.35     71.99 o 
   6  18   3      492.31      412.05     74.08 o 
   7  18   3      163.55      176.29     62.64 o 
   8  18   3       15.52       69.74     55.42 o 
   9  18   3      487.23      340.56     90.59 o 
 -10  19   3       51.74       98.87    100.87 o 
  -9  19   3      493.93      449.85    130.52 o 
  -8  19   3       74.09      187.18    141.21 o 
  -7  19   3        3.64      106.80     59.51 o 
  -6  19   3      346.71      365.78     80.72 o 
  -5  19   3      259.91      348.62     62.72 o 
  -4  19   3      276.79      269.28     62.79 o 
  -3  19   3      654.62      749.09     74.09 o 
  -2  19   3     1373.51     1342.92     83.06 o 
  -1  19   3     1594.05     1442.77     95.85 o 
   0  19   3       65.01       79.65     49.80 o 
   1  19   3     3708.21     3512.45    201.31 o 
   2  19   3       37.88       28.31     87.15 o 
   3  19   3      883.58      955.41    108.35 o 
   4  19   3      728.52      640.71    111.90 o 
   5  19   3      252.51      279.95     77.99 o 
   6  19   3      442.47      429.77     73.17 o 
   7  19   3      239.42      259.58     67.81 o 
   8  19   3      110.64      268.21     75.43 o 
  -8  20   3      735.21      887.66    156.53 o 
  -7  20   3       97.65      202.20    220.64 o 
  -6  20   3      155.02      196.45     93.24 o 
  -5  20   3       69.60      112.23     54.30 o 
  -4  20   3        0.79       62.96     52.35 o 
  -3  20   3        4.80       63.90     57.21 o 
  -2  20   3      516.44      571.73     66.67 o 
  -1  20   3      106.32      193.89     64.58 o 
   0  20   3      395.94      502.84    126.16 o 
   1  20   3       75.23      174.79    105.19 o 
   2  20   3       34.63       91.01     81.03 o 
   3  20   3      339.09      409.37    102.11 o 
   4  20   3       38.04      110.21     83.55 o 
   5  20   3      122.29      274.94    116.57 o 
   6  20   3       51.34      149.73    104.74 o 
  -7  21   3      418.62      489.56    143.57 o 
  -6  21   3        7.87       -3.18     90.29 o 
  -5  21   3       51.50       57.65    198.31 o 
  -4  21   3        0.21       14.19     78.41 o 
  -3  21   3        1.36       21.86     46.15 o 
  -2  21   3        1.85       87.74     88.30 o 
  -1  21   3        1.65      118.10     63.22 o 
   0  21   3     1058.91     1157.20    156.89 o 
   1  21   3      320.23      258.62     99.94 o 
   2  21   3      183.62      473.65    173.00 o 
   3  21   3     1358.90     1249.31    179.92 o 
   4  21   3       23.57      273.41    224.50 o 
   5  21   3       72.76      215.46    107.39 o 
  -4  22   3        7.21       54.94     65.37 o 
  -3  22   3        0.05      -67.73     59.93 o 
  -2  22   3      300.90      402.85    168.45 o 
  -1  22   3       97.32        7.80    140.82 o 
   0  22   3       11.54      -25.65     69.94 o 
   1  22   3      131.67       30.33     85.58 o 
   2  22   3        0.05       37.10    110.77 o 
 -18   0   4      546.39      639.34    199.18 o 
 -17   0   4       89.14      -87.55    284.95 o 
 -16   0   4      104.20      254.19    236.79 o 
 -15   0   4       50.17      246.48    128.49 o 
 -14   0   4       13.40       68.38     76.32 o 
 -13   0   4      329.61      275.69     77.01 o 
 -12   0   4     6723.57     6346.61    219.37 o 
 -11   0   4      856.75      875.81     97.57 o 
 -10   0   4      383.21      233.23     43.90 o 
  -9   0   4     1088.07     1233.39     64.45 o 
  -8   0   4      455.00      484.16     43.70 o 
  -7   0   4    13347.31    15669.68    188.98 o 
  -6   0   4      140.63      127.54     25.35 o 
  -5   0   4       23.31       -6.16     24.44 o 
  -4   0   4     4393.08     4811.62     86.78 o 
  -3   0   4      222.12      212.62     26.03 o 
  -2   0   4     1231.52     1121.80     37.16 o 
  -1   0   4       69.83      111.12     27.33 o 
   0   0   4      289.06      233.42     26.38 o 
   1   0   4      176.91      221.98     48.90 o 
   2   0   4     1249.21     1348.59     85.99 o 
   3   0   4     1289.93     1226.02     87.84 o 
   4   0   4      577.59      618.68     32.97 o 
   5   0   4     1490.24     1447.71     51.00 o 
   6   0   4      311.18      346.26     35.12 o 
   7   0   4        0.61        5.93     28.53 o 
   8   0   4      200.51      215.61     34.43 o 
   9   0   4      126.53      129.64     53.55 o 
  10   0   4       21.38       45.00     51.96 o 
  11   0   4      557.65      367.93    127.72 o 
  12   0   4      444.33      363.63    222.24 o 
  13   0   4       49.54      155.71    133.39 o 
  14   0   4      115.23       58.20    125.93 o 
  15   0   4      106.91      145.44    327.74 o 
 -18   1   4       65.94      104.08    126.13 o 
 -17   1   4       11.41      218.14     95.01 o 
 -16   1   4     2212.46     2199.34    182.93 o 
 -15   1   4        5.00       19.99    103.00 o 
 -14   1   4       97.35      189.98     57.19 o 
 -13   1   4    12658.92    12316.42    242.05 o 
 -12   1   4       74.60       44.76     39.70 o 
 -11   1   4      443.07      437.66     49.16 o 
 -10   1   4     4575.04     4218.98     79.97 o 
  -9   1   4       10.22      -16.87     18.10 o 
  -8   1   4       88.54       85.97     20.39 o 
  -7   1   4     1427.15     1708.29     38.39 o 
  -6   1   4      148.14      177.35     19.29 o 
  -5   1   4      224.79      225.49     22.71 o 
  -4   1   4      101.53      104.77     19.24 o 
  -3   1   4       23.50       25.41     17.08 o 
  -2   1   4      754.22      677.87     21.86 o 
  -1   1   4    64516.39    62654.20    508.88 o 
   0   1   4     2254.50     2041.32     33.05 o 
   1   1   4      501.77      470.57     25.77 o 
   2   1   4    16913.38    16336.85    235.04 o 
   3   1   4      201.40      158.38     23.22 o 
   4   1   4       91.19       73.56     14.82 o 
   5   1   4       22.92       86.71     16.57 o 
   6   1   4        0.59      -20.72     16.38 o 
   7   1   4      318.85      317.76     24.46 o 
   8   1   4     4146.70     4390.39     77.50 o 
   9   1   4      199.41      243.61     30.65 o 
  10   1   4        2.53       59.19     41.45 o 
  11   1   4     1440.87     1633.25    149.11 o 
  12   1   4       94.40      119.24     83.20 o 
  13   1   4       32.81       32.42     85.85 o 
  14   1   4       41.21      220.89    154.31 o 
  15   1   4      178.95      208.69    135.58 o 
 -18   2   4      432.77      535.83    126.45 o 
 -17   2   4       94.24      260.80     96.09 o 
 -16   2   4      251.06      306.06    105.29 o 
 -15   2   4       58.56      113.44     85.48 o 
 -14   2   4      669.68      618.37     75.18 o 
 -13   2   4        1.77       81.72     45.11 o 
 -12   2   4     1736.88     1729.06     84.43 o 
 -11   2   4      364.14      361.76     48.00 o 
 -10   2   4     3255.27     3213.96     70.66 o 
  -9   2   4      622.07      727.68     40.51 o 
  -8   2   4      495.61      547.69     31.74 o 
  -7   2   4     8307.04     8011.88     83.33 o 
  -6   2   4     1030.35     1086.48     36.01 o 
  -5   2   4      309.49      334.21     26.32 o 
  -4   2   4     3552.69     3087.78     51.78 o 
  -3   2   4      866.15      841.23     28.23 o 
  -2   2   4     2211.44     2031.93     41.75 o 
  -1   2   4     5499.72     5440.45     60.65 o 
   0   2   4      891.73      836.83     25.18 o 
   1   2   4      623.30      524.60     22.13 o 
   2   2   4    24759.49    24769.35    213.93 o 
   3   2   4      796.80      727.40     28.65 o 
   4   2   4      997.26     1093.72     30.93 o 
   5   2   4     9835.64    11826.00    116.12 o 
   6   2   4       16.14       19.76     16.33 o 
   7   2   4       44.37       46.11     17.92 o 
   8   2   4     1097.91     1182.18     47.42 o 
   9   2   4      187.95      146.10     32.85 o 
  10   2   4        0.20       72.84     38.82 o 
  11   2   4     4599.82     4529.26    197.52 o 
  12   2   4       25.42      172.71    105.30 o 
  13   2   4        1.04      -93.29    102.19 o 
  14   2   4     2217.50     3101.34    369.69 o 
  15   2   4        3.03      127.06    126.31 o 
 -18   3   4       49.29      -24.37    128.90 o 
 -17   3   4        6.15       66.09    112.81 o 
 -16   3   4      573.53      718.31    116.96 o 
 -15   3   4      569.96      647.44    106.44 o 
 -14   3   4      421.25      227.31     71.61 o 
 -13   3   4     9538.48     9424.95    178.04 o 
 -12   3   4     1365.43     1336.32     78.91 o 
 -11   3   4      437.09      486.68     52.19 o 
 -10   3   4     2706.59     2603.89     65.18 o 
  -9   3   4        0.33       -9.86     20.22 o 
  -8   3   4      693.83      748.83     36.75 o 
  -7   3   4       26.35       24.89     15.47 o 
  -6   3   4     1094.21     1001.71     39.44 o 
  -5   3   4      103.72      107.55     19.40 o 
  -4   3   4     1432.13     1600.85     36.37 o 
  -3   3   4     2203.78     2005.30     38.12 o 
  -2   3   4      195.38      171.33     19.73 o 
  -1   3   4    23361.09    24122.00    285.00 o 
   0   3   4     7028.58     6710.22     69.92 o 
   1   3   4       91.47       85.17     13.33 o 
   2   3   4     5687.23     5413.44     55.50 o 
   3   3   4       24.67        7.95     11.76 o 
   4   3   4     2418.15     2282.65     44.70 o 
   5   3   4    20336.94    20977.53    183.80 o 
   6   3   4      181.32      163.23     18.59 o 
   7   3   4      153.38      100.14     20.57 o 
   8   3   4     9126.33     9039.40    119.29 o 
   9   3   4      646.54      872.33     82.65 o 
  10   3   4       17.79       29.96     38.13 o 
  11   3   4       70.98       60.03     73.24 o 
  12   3   4       59.25       80.95     98.05 o 
  13   3   4        0.33        0.00    107.19 o 
  14   3   4        3.16       49.57    113.99 o 
  15   3   4       59.95      639.36    375.67 o 
 -18   4   4      218.47      487.91    190.36 o 
 -17   4   4        5.17       -6.65    121.07 o 
 -16   4   4      119.73      109.23     81.02 o 
 -15   4   4       96.10       70.98    113.04 o 
 -14   4   4      132.56      215.23     60.38 o 
 -13   4   4     2641.95     2650.76     99.71 o 
 -12   4   4       44.36       54.75     40.24 o 
 -11   4   4      100.91      154.53     41.67 o 
 -10   4   4      431.92      462.18     36.54 o 
  -9   4   4      236.20      213.12     28.74 o 
  -8   4   4       99.62      193.94     21.74 o 
  -7   4   4        0.25       -4.63     13.59 o 
  -6   4   4       11.08       25.84     15.81 o 
  -5   4   4      461.65      435.22     24.25 o 
  -4   4   4       42.53       18.60     15.49 o 
  -3   4   4     2320.65     2189.27     40.61 o 
  -2   4   4     2913.68     2841.20     41.77 o 
  -1   4   4   102083.23   101543.77   1009.95 o 
   0   4   4    23587.36    21829.02    208.44 o 
   1   4   4       16.58       16.04     10.77 o 
   2   4   4      747.01      949.71     31.18 o 
   3   4   4     4691.35     4526.53     57.52 o 
   4   4   4       46.28       53.33     21.02 o 
   5   4   4     1020.79      997.62     37.03 o 
   6   4   4       12.99       35.70     15.87 o 
   7   4   4      365.49      355.73     27.80 o 
   8   4   4        0.29       40.99     22.00 o 
   9   4   4      411.78      456.14     40.76 o 
  10   4   4      481.82      553.37     75.45 o 
  11   4   4        5.79      102.58    105.68 o 
  12   4   4      147.06      185.35     98.64 o 
  13   4   4      145.12      247.79    114.38 o 
  14   4   4      701.30      425.42    147.44 o 
  15   4   4       92.97      283.24    159.88 o 
 -18   5   4       29.76      -13.15     82.59 o 
 -17   5   4      119.86      274.84     81.17 o 
 -16   5   4        5.37      148.12     79.99 o 
 -15   5   4      501.95      568.61    104.51 o 
 -14   5   4       50.72      146.50     54.25 o 
 -13   5   4      149.79      152.95     49.55 o 
 -12   5   4     5567.71     5287.08    129.37 o 
 -11   5   4      636.82      645.17     59.19 o 
 -10   5   4      379.22      359.59     41.46 o 
  -9   5   4     4249.95     4214.30     69.19 o 
  -8   5   4      742.60      807.86     33.43 o 
  -7   5   4      712.33      671.08     31.25 o 
  -6   5   4       34.33       40.45     16.47 o 
  -5   5   4      305.12      328.10     22.30 o 
  -4   5   4      785.14      838.76     28.89 o 
  -3   5   4      758.34      805.66     28.19 o 
  -2   5   4      817.54      824.44     28.18 o 
  -1   5   4    37247.15    37935.76    269.34 o 
   0   5   4     5170.45     4914.93     62.01 o 
   1   5   4      773.93      706.62     29.27 o 
   2   5   4     2930.16     3166.62     79.13 o 
   3   5   4     5476.18     5477.35     70.69 o 
   4   5   4       51.77       55.10     11.71 o 
   5   5   4      546.99      674.66     24.65 o 
   6   5   4     2242.57     2076.31     60.66 o 
   7   5   4       12.61       22.60     15.50 o 
   8   5   4     3026.62     3180.85     81.22 o 
   9   5   4      423.19      447.18     46.97 o 
  10   5   4       61.24       29.88     43.81 o 
  11   5   4      165.69      124.93     71.74 o 
  12   5   4      211.96      305.84    118.27 o 
  13   5   4       70.90       28.95    102.57 o 
  14   5   4      274.66      202.74    124.23 o 
  15   5   4        1.82      158.86    206.73 o 
 -17   6   4       25.52      205.07     79.01 o 
 -16   6   4      179.05      263.71    108.45 o 
 -15   6   4      597.75      705.80     99.05 o 
 -14   6   4       39.87      154.41     70.53 o 
 -13   6   4      222.31      259.71     54.49 o 
 -12   6   4     1306.18     1293.02     81.25 o 
 -11   6   4       40.88       44.32     39.70 o 
 -10   6   4      324.46      247.69     45.15 o 
  -9   6   4      229.27      237.61     25.38 o 
  -8   6   4     2378.27     2316.36     51.17 o 
  -7   6   4    10256.96    10659.27    114.74 o 
  -6   6   4     1960.19     1874.50     42.88 o 
  -5   6   4     1992.07     1931.21     40.43 o 
  -4   6   4      359.04      494.51     25.14 o 
  -3   6   4     5048.45     4944.27     61.53 o 
  -2   6   4       20.82        6.81     15.25 o 
  -1   6   4       26.00       20.61     15.27 o 
   0   6   4      443.50      420.50     25.66 o 
   1   6   4      581.17      604.10     28.08 o 
   2   6   4      835.20      992.97     35.11 o 
   3   6   4       36.14       55.49     14.12 o 
   4   6   4      239.18      227.73     20.92 o 
   5   6   4     3101.01     2918.49     96.88 o 
   6   6   4      125.04      124.04     16.67 o 
   7   6   4      978.05      973.75     43.66 o 
   8   6   4     7457.93     7455.32    138.67 o 
   9   6   4     1616.11     1500.18     91.71 o 
  10   6   4      548.35      498.30     82.94 o 
  11   6   4     4423.13     3885.39    193.70 o 
  12   6   4     1285.58     1162.65    145.11 o 
  13   6   4        0.85       36.02    104.36 o 
  14   6   4        2.72       20.68    105.98 o 
  15   6   4      475.23      695.18    161.20 o 
 -17   7   4       79.81      228.95    161.93 o 
 -16   7   4       21.96      213.64    130.42 o 
 -15   7   4      933.53     1094.35    115.27 o 
 -14   7   4       96.51      201.75     85.44 o 
 -13   7   4     1661.31     1777.70    111.46 o 
 -12   7   4     1178.77     1098.25     79.04 o 
 -11   7   4       10.69       32.62     40.30 o 
 -10   7   4       38.18       86.25     34.08 o 
  -9   7   4     1314.60     1267.87     47.76 o 
  -8   7   4      207.76      212.53     23.35 o 
  -7   7   4      625.13      765.65     35.05 o 
  -6   7   4      565.68      599.12     30.37 o 
  -5   7   4      968.17      994.26     34.75 o 
  -4   7   4     1330.26     1327.33     37.99 o 
  -3   7   4       85.06       82.40     16.87 o 
  -2   7   4      951.85      997.84     34.13 o 
  -1   7   4    18258.69    19547.27    150.26 o 
   0   7   4      143.10      101.26     19.66 o 
   1   7   4      773.46      731.01     32.57 o 
   2   7   4     9536.80    10088.73    160.06 o 
   3   7   4      130.35      120.89     18.57 o 
   4   7   4      121.84      144.28     22.11 o 
   5   7   4     5503.71     5476.31     97.91 o 
   6   7   4      410.38      398.37     28.48 o 
   7   7   4      158.26      107.31     21.78 o 
   8   7   4      721.36      659.81     53.74 o 
   9   7   4       51.58       91.79     30.97 o 
  10   7   4       37.10       11.08     52.48 o 
  11   7   4     1088.99     1058.93    101.69 o 
  12   7   4        8.20       91.24     51.46 o 
  13   7   4       82.79      102.76     61.71 o 
  14   7   4       29.29       23.81    113.93 o 
 -17   8   4       19.03      123.46    106.32 o 
 -16   8   4        6.22      157.67     86.90 o 
 -15   8   4      377.67      326.47     82.77 o 
 -14   8   4        0.01      268.42     80.21 o 
 -13   8   4     1142.19     1238.34    103.62 o 
 -12   8   4      299.05      264.42     52.35 o 
 -11   8   4      433.02      409.02     57.01 o 
 -10   8   4     2966.15     2973.56     89.83 o 
  -9   8   4     1756.52     1802.56     64.62 o 
  -8   8   4      139.17      136.52     24.41 o 
  -7   8   4      166.88      110.00     21.04 o 
  -6   8   4     4040.80     4009.85     64.49 o 
  -5   8   4      287.34      291.94     23.92 o 
  -4   8   4    25107.55    25914.53    189.33 o 
  -3   8   4     5299.44     5266.81     70.49 o 
  -2   8   4     3688.38     3684.31     53.61 o 
  -1   8   4      854.71     1042.84     35.90 o 
   0   8   4      436.32      413.80     28.40 o 
   1   8   4     4352.72     4242.01     67.64 o 
   2   8   4      930.57     1005.72     37.76 o 
   3   8   4      750.55      802.13     37.58 o 
   4   8   4       47.38       24.53     18.30 o 
   5   8   4       22.60       21.06     18.79 o 
   6   8   4     1093.09     1092.42     46.85 o 
   7   8   4       47.94       34.39     31.75 o 
   8   8   4      130.54       95.94     33.39 o 
   9   8   4     1895.65     1779.08    120.44 o 
  10   8   4       73.74      227.16     63.50 o 
  11   8   4     1715.36     1755.94    130.62 o 
  12   8   4      626.60      691.86    113.94 o 
  13   8   4       99.39      142.14     60.05 o 
  14   8   4     1000.01      703.91    177.66 o 
 -17   9   4        3.94      456.11    134.53 o 
 -16   9   4      945.31     1199.42    255.13 o 
 -15   9   4       19.96      347.93     88.69 o 
 -14   9   4      201.79      197.10     77.08 o 
 -13   9   4      162.96      194.95     79.73 o 
 -12   9   4      688.81      638.86     68.05 o 
 -11   9   4      209.69      190.17     53.01 o 
 -10   9   4       16.53       51.49     35.26 o 
  -9   9   4     1051.23     1008.52     58.07 o 
  -8   9   4      280.56      261.91     27.41 o 
  -7   9   4     1237.37     1360.86     47.85 o 
  -6   9   4     1630.40     1643.42     48.34 o 
  -5   9   4      154.12      141.32     20.35 o 
  -4   9   4      515.15      529.49     29.33 o 
  -3   9   4     1109.82     1207.80     37.83 o 
  -2   9   4        7.14       -3.52     14.91 o 
  -1   9   4    39482.31    40759.95    456.42 o 
   0   9   4      219.32      177.05     23.07 o 
   1   9   4     3866.18     3790.69     73.13 o 
   2   9   4     8184.35     8543.19    105.07 o 
   3   9   4      937.48      963.35     40.90 o 
   4   9   4      258.61      226.79     27.44 o 
   5   9   4      137.78      154.00     27.10 o 
   6   9   4       14.83       16.41     26.40 o 
   7   9   4      238.80      231.47     40.05 o 
   8   9   4      350.37      364.63     47.29 o 
   9   9   4       77.64       -5.63     41.73 o 
  10   9   4       62.85       75.17     59.02 o 
  11   9   4       87.56        5.05     58.63 o 
  12   9   4       10.77      526.49    166.07 o 
  13   9   4        0.04      107.45     61.83 o 
  14   9   4      162.72      115.06    144.28 o 
 -16  10   4       54.06      338.20    144.21 o 
 -15  10   4       36.13      238.47     86.18 o 
 -14  10   4      303.98      358.43     96.37 o 
 -13  10   4      277.22      419.36    100.92 o 
 -12  10   4      921.29      971.28     85.05 o 
 -11  10   4      909.87      825.61     72.42 o 
 -10  10   4     5545.33     5433.78    147.37 o 
  -9  10   4       47.53       60.05     32.21 o 
  -8  10   4      441.76      388.47     41.09 o 
  -7  10   4     3816.79     3900.88     71.08 o 
  -6  10   4      207.27      204.97     24.83 o 
  -5  10   4        7.05       12.68     16.83 o 
  -4  10   4      288.31      302.98     25.46 o 
  -3  10   4       84.31      111.81     19.59 o 
  -2  10   4      740.74      836.10     32.59 o 
  -1  10   4     1428.84     1481.91     43.56 o 
   0  10   4     2082.52     2148.46     54.41 o 
   1  10   4      231.00      253.95     29.00 o 
   2  10   4      180.02      176.42     25.92 o 
   3  10   4      999.56      999.05     44.70 o 
   4  10   4      491.90      499.74     40.16 o 
   5  10   4       12.78       15.79     27.92 o 
   6  10   4      174.53      149.00     38.48 o 
   7  10   4      134.95       75.26     31.65 o 
   8  10   4      140.85       89.00     46.62 o 
   9  10   4      467.75      405.27     65.06 o 
  10  10   4        0.08      156.79     64.30 o 
  11  10   4      206.02       94.18     73.67 o 
  12  10   4      620.96      495.94     99.23 o 
  13  10   4        9.22      103.02    110.89 o 
 -16  11   4      137.96      420.06    102.68 o 
 -15  11   4      307.25      175.00     87.94 o 
 -14  11   4        1.33      120.08     65.18 o 
 -13  11   4        6.24       65.65     59.52 o 
 -12  11   4     1988.72     1968.35    132.92 o 
 -11  11   4       73.02       71.92     49.69 o 
 -10  11   4      505.99      468.67     49.79 o 
  -9  11   4      453.68      535.14     50.59 o 
  -8  11   4      558.65      571.41     49.70 o 
  -7  11   4       92.77      126.48     27.95 o 
  -6  11   4      805.19      842.89     40.16 o 
  -5  11   4      509.74      499.70     31.70 o 
  -4  11   4     1858.97     1828.11     56.07 o 
  -3  11   4     3260.72     3082.44     55.63 o 
  -2  11   4      148.79      116.76     19.33 o 
  -1  11   4     2188.11     2330.86     50.15 o 
   0  11   4        0.49        1.29     19.57 o 
   1  11   4      205.05      181.07     27.06 o 
   2  11   4      673.38      745.23     42.67 o 
   3  11   4     1950.45     1847.88     75.19 o 
   4  11   4      337.56      311.40     42.17 o 
   5  11   4     1292.88     1318.60     83.04 o 
   6  11   4       18.57        4.22     31.03 o 
   7  11   4       11.82        9.36     33.73 o 
   8  11   4      374.82      322.00     61.15 o 
   9  11   4     1180.27      866.69    125.18 o 
  10  11   4       48.15       93.54    117.49 o 
  11  11   4      132.83      128.73     75.89 o 
  12  11   4      255.53      428.08     98.51 o 
  13  11   4      376.77      232.85     82.29 o 
 -15  12   4       40.85      166.40     71.82 o 
 -14  12   4      651.64      765.62     99.70 o 
 -13  12   4      373.48      290.95     77.86 o 
 -12  12   4     1441.77     1413.14    111.18 o 
 -11  12   4       96.44       53.09     48.30 o 
 -10  12   4     4993.72     4854.27    132.84 o 
  -9  12   4      156.38      203.20     41.21 o 
  -8  12   4     1160.60     1026.93     57.40 o 
  -7  12   4      194.57      227.98     35.74 o 
  -6  12   4        8.50       17.10     21.72 o 
  -5  12   4     1190.38     1261.58     48.43 o 
  -4  12   4     1001.51     1003.06     41.44 o 
  -3  12   4     1029.08     1038.13     40.96 o 
  -2  12   4        9.19       36.40     19.15 o 
  -1  12   4     1191.78     1261.50     46.86 o 
   0  12   4     2831.80     2743.23     63.55 o 
   1  12   4      139.07      112.91     28.13 o 
   2  12   4      680.52      683.24     57.50 o 
   3  12   4      162.61      116.35     38.91 o 
   4  12   4     1146.06     1034.95     71.15 o 
   5  12   4     1503.00     1711.38     86.82 o 
   6  12   4     2214.24     2076.14     91.82 o 
   7  12   4      313.47      296.30     62.91 o 
   8  12   4      313.59      293.19     61.48 o 
   9  12   4        4.85       20.89     52.13 o 
  10  12   4       50.27       98.61     85.80 o 
  11  12   4        4.86       51.14     74.28 o 
  12  12   4       91.42      168.13     87.01 o 
 -15  13   4      188.24      142.97     77.51 o 
 -14  13   4       77.25      155.12     73.10 o 
 -13  13   4     1422.36     1501.86    118.72 o 
 -12  13   4      139.69      105.80     69.05 o 
 -11  13   4       78.90      136.32     68.06 o 
 -10  13   4     2671.75     2740.50    106.79 o 
  -9  13   4     2265.80     2137.79     84.03 o 
  -8  13   4        0.09      -16.21     29.87 o 
  -7  13   4       10.98       13.03     30.23 o 
  -6  13   4     1967.06     1803.40     63.88 o 
  -5  13   4     1807.34     1912.40     57.14 o 
  -4  13   4       80.18      108.83     24.04 o 
  -3  13   4     2387.27     2254.92     57.72 o 
  -2  13   4     1338.23     1376.77     53.22 o 
  -1  13   4       44.29       31.54     23.46 o 
   0  13   4      148.12       88.88     35.36 o 
   1  13   4     1443.24     1439.13     84.69 o 
   2  13   4     1110.10     1130.69     73.76 o 
   3  13   4      723.40      774.90     64.30 o 
   4  13   4      998.73      902.28     70.11 o 
   5  13   4       19.02       -3.80     37.15 o 
   6  13   4     2078.54     2355.14    115.75 o 
   7  13   4      125.39      170.07     54.93 o 
   8  13   4     2022.06     2054.72    133.29 o 
   9  13   4      771.50      808.68    108.73 o 
  10  13   4      228.21      360.30    109.30 o 
  11  13   4       82.26       65.51     79.73 o 
  12  13   4      353.97      226.95     91.68 o 
 -14  14   4      593.37      602.19    110.26 o 
 -13  14   4       14.99      -50.38     67.49 o 
 -12  14   4      518.21      515.83     89.52 o 
 -11  14   4      560.24      432.53     85.16 o 
 -10  14   4     1148.84     1217.59     75.42 o 
  -9  14   4      131.12      148.21     42.41 o 
  -8  14   4     2031.82     1951.62     84.73 o 
  -7  14   4      645.34      636.54     58.37 o 
  -6  14   4      111.64      128.87     32.31 o 
  -5  14   4      942.61      945.72     52.20 o 
  -4  14   4     2470.31     2371.64     71.07 o 
  -3  14   4     1124.89     1247.97     58.54 o 
  -2  14   4      295.12      331.81     37.95 o 
  -1  14   4      301.11      379.29     43.54 o 
   0  14   4     1417.67     1387.72     72.73 o 
   1  14   4      115.39      143.55     41.08 o 
   2  14   4      264.60      287.50     47.78 o 
   3  14   4      251.88      254.26     48.65 o 
   4  14   4     2141.24     2087.73    100.94 o 
   5  14   4      555.97      568.94     68.41 o 
   6  14   4      427.66      470.37     70.56 o 
   7  14   4        1.01       87.92     52.75 o 
   8  14   4      217.83      362.54     67.33 o 
   9  14   4       58.98      174.27     67.00 o 
  10  14   4      386.82      352.95    120.88 o 
  11  14   4      170.67      166.98    104.60 o 
 -14  15   4      223.04       -2.61    100.05 o 
 -13  15   4       87.86      116.54     92.12 o 
 -12  15   4     1384.17     1323.33    121.92 o 
 -11  15   4      152.40      214.01     77.08 o 
 -10  15   4      183.63      174.86     68.08 o 
  -9  15   4     2697.70     2562.98    111.27 o 
  -8  15   4      166.24      233.19     54.60 o 
  -7  15   4        0.02       33.60     37.34 o 
  -6  15   4     1175.49     1254.71     68.28 o 
  -5  15   4      365.24      451.97     50.79 o 
  -4  15   4     2064.78     2222.03    107.81 o 
  -3  15   4      479.19      525.70     48.13 o 
  -2  15   4      229.03      263.48     39.67 o 
  -1  15   4      325.82      260.72     37.91 o 
   0  15   4       69.91       53.06     35.01 o 
   1  15   4     2284.95     2334.66     91.30 o 
   2  15   4      267.80      224.68     46.09 o 
   3  15   4       51.37       50.92     44.90 o 
   4  15   4      423.93      386.83     52.78 o 
   5  15   4       53.17       11.25     45.96 o 
   6  15   4     1039.54     1099.13     87.46 o 
   7  15   4      116.67      117.13     57.93 o 
   8  15   4       74.16       49.20     54.23 o 
   9  15   4     1531.72     1340.27    137.30 o 
  10  15   4       12.04       23.59     78.58 o 
  11  15   4     1475.43     1557.94    201.70 o 
 -13  16   4      105.69      151.22    147.71 o 
 -12  16   4      131.52      344.08    117.23 o 
 -11  16   4      809.62      608.94     90.15 o 
 -10  16   4      131.49       31.15     53.01 o 
  -9  16   4     1212.59     1190.31    124.64 o 
  -8  16   4     1732.07     1980.28    117.01 o 
  -7  16   4       73.07      127.61     64.14 o 
  -6  16   4      669.73      646.69     58.51 o 
  -5  16   4      118.87      142.82     40.47 o 
  -4  16   4      946.21     1028.99     89.54 o 
  -3  16   4       34.20        0.85     35.22 o 
  -2  16   4      133.31      116.64     51.31 o 
  -1  16   4      264.92      305.20     42.92 o 
   0  16   4      689.88      770.54     64.68 o 
   1  16   4       55.86      114.64     38.41 o 
   2  16   4     2107.79     2233.76    100.00 o 
   3  16   4      995.89     1034.22     74.39 o 
   4  16   4       62.48       56.18     46.19 o 
   5  16   4        0.56       81.75     48.22 o 
   6  16   4      338.94      268.63     60.76 o 
   7  16   4      347.03      270.36     86.88 o 
   8  16   4      273.75      374.00     73.55 o 
   9  16   4        0.12       58.15     74.65 o 
  10  16   4       52.66      187.51     94.52 o 
 -12  17   4        4.95        7.02    117.54 o 
 -11  17   4      821.20      833.67    215.23 o 
 -10  17   4      776.46      816.89    133.85 o 
  -9  17   4     2581.45     2392.25    215.71 o 
  -8  17   4      305.84      283.36     88.52 o 
  -7  17   4      382.47      368.00     59.64 o 
  -6  17   4        0.03       11.81     37.40 o 
  -5  17   4       44.31       66.51     41.09 o 
  -4  17   4      767.26      747.08     64.40 o 
  -3  17   4       22.91        5.12     36.49 o 
  -2  17   4      124.35      132.39     48.87 o 
  -1  17   4      121.94      185.35     47.93 o 
   0  17   4     3261.49     3243.38    115.75 o 
   1  17   4      966.31     1022.21     89.86 o 
   2  17   4      619.09      592.67     71.18 o 
   3  17   4     1255.76     1241.98     95.72 o 
   4  17   4     1657.40     1736.62    108.97 o 
   5  17   4      393.50      305.25     76.31 o 
   6  17   4     1250.62     1181.94     97.54 o 
   7  17   4       27.95      105.40     78.91 o 
   8  17   4      397.88      382.37     73.47 o 
   9  17   4      529.81      510.32    127.82 o 
 -11  18   4        0.87      235.50    153.54 o 
 -10  18   4       57.38       30.15     72.46 o 
  -9  18   4        8.97       36.67     59.61 o 
  -8  18   4        0.29       11.58     54.87 o 
  -7  18   4      894.58      974.86    128.54 o 
  -6  18   4       25.84        7.13     47.50 o 
  -5  18   4      120.60      125.59     68.73 o 
  -4  18   4      353.75      357.29     56.76 o 
  -3  18   4       96.15      127.94     45.26 o 
  -2  18   4        9.41        7.19     37.58 o 
  -1  18   4        9.62       82.50     44.78 o 
   0  18   4     1121.73     1340.25    103.86 o 
   1  18   4       36.49       52.60     51.57 o 
   2  18   4       92.09       67.19     59.54 o 
   3  18   4     1011.89     1072.18    116.54 o 
   4  18   4        8.07       62.10     49.54 o 
   5  18   4      592.61      530.10     78.02 o 
   6  18   4        0.11       17.26     53.04 o 
   7  18   4       18.09       43.09     59.52 o 
   8  18   4       14.69      133.36     68.08 o 
 -10  19   4      117.10      200.67    180.63 o 
  -9  19   4       12.43      -28.00     70.47 o 
  -8  19   4       21.39      231.26     84.35 o 
  -7  19   4       69.60      120.91     77.98 o 
  -6  19   4      206.73      269.14     90.14 o 
  -5  19   4      164.48      258.67     63.57 o 
  -4  19   4       21.16        0.82     43.85 o 
  -3  19   4      928.10      924.49     91.00 o 
  -2  19   4        3.32       11.85     58.29 o 
  -1  19   4       83.71      178.12     50.47 o 
   0  19   4      306.17      237.17     65.46 o 
   1  19   4       25.27      134.26     67.63 o 
   2  19   4       31.29       73.89     85.03 o 
   3  19   4      587.79      561.36     79.64 o 
   4  19   4       84.98       72.86     61.47 o 
   5  19   4        9.47       66.52     53.99 o 
   6  19   4       42.58      108.38     58.26 o 
   7  19   4      431.29      494.93     81.56 o 
  -9  20   4       62.39      245.98     98.88 o 
  -8  20   4      121.00      272.65    108.63 o 
  -7  20   4        6.58      147.88    121.97 o 
  -6  20   4       58.60       71.50     53.59 o 
  -5  20   4      249.09      360.69    100.09 o 
  -4  20   4      293.98      298.24     63.17 o 
  -3  20   4      988.01     1144.03     94.77 o 
  -2  20   4      606.96      731.01     97.66 o 
  -1  20   4     1001.52     1146.65     97.00 o 
   0  20   4     1248.14     1367.92    139.23 o 
   1  20   4      556.31      628.01     88.35 o 
   2  20   4      992.26     1029.36    115.74 o 
   3  20   4      128.03       98.75     80.13 o 
   4  20   4      448.36      441.99     99.83 o 
   5  20   4      347.93      333.02     85.25 o 
   6  20   4        6.48      141.58     76.38 o 
  -7  21   4       84.60      216.60    107.96 o 
  -6  21   4       25.93      122.96    106.28 o 
  -5  21   4       55.11      109.56     64.37 o 
  -4  21   4       26.55      165.17     63.95 o 
  -3  21   4      137.60      180.30     76.95 o 
  -2  21   4        1.60       -0.28     66.71 o 
  -1  21   4       25.46      234.33    153.05 o 
   0  21   4       29.76      243.02    192.87 o 
   1  21   4      240.79      409.00    211.48 o 
   2  21   4       24.36      176.18    155.17 o 
   3  21   4       19.92       78.58    137.42 o 
   4  21   4       28.67      168.23    117.41 o 
  -4  22   4      644.76      746.58    117.16 o 
  -3  22   4      817.43      866.76    116.46 o 
  -2  22   4      127.39      109.30     96.54 o 
  -1  22   4        2.08      132.38     87.96 o 
   0  22   4     1282.69     1183.78    183.06 o 
   1  22   4      116.39      232.57    101.44 o 
 -18   1   5       90.08      292.14    100.29 o 
 -17   1   5       72.62      120.36     86.56 o 
 -16   1   5      281.68      387.89     89.53 o 
 -15   1   5        7.01      117.01     67.64 o 
 -14   1   5     2912.87     2634.13    110.22 o 
 -13   1   5       16.42       10.19     41.52 o 
 -12   1   5      680.61      618.05     64.22 o 
 -11   1   5      205.88      194.46     38.03 o 
 -10   1   5      182.22      222.82     30.76 o 
  -9   1   5      315.90      353.11     29.14 o 
  -8   1   5     3102.81     3209.07     54.28 o 
  -7   1   5     8263.19     8388.93    100.02 o 
  -6   1   5       15.50       18.64     18.23 o 
  -5   1   5     5260.77     5972.89     74.80 o 
  -4   1   5      340.28      353.57     20.54 o 
  -3   1   5       41.71       46.49     14.61 o 
  -2   1   5     1572.18     1585.21     34.57 o 
  -1   1   5        4.01       21.95     18.92 o 
   0   1   5     2392.37     2250.55     43.57 o 
   1   1   5      172.49      144.50     18.03 o 
   2   1   5      846.94      861.80     56.28 o 
   3   1   5      143.21      106.63     34.04 o 
   4   1   5     4499.21     4424.44     58.79 o 
   5   1   5      159.20      176.61     19.99 o 
   6   1   5       20.02        0.38     15.17 o 
   7   1   5      350.47      434.28     28.01 o 
   8   1   5      271.88      302.77     25.65 o 
   9   1   5      381.95      398.51     56.29 o 
  10   1   5     1016.25      962.85    108.19 o 
  11   1   5      179.53      236.11     83.01 o 
  12   1   5        0.00        8.75     96.00 o 
  13   1   5        1.93       -7.90    109.11 o 
  14   1   5       42.86      187.15    127.70 o 
  15   1   5        3.55       63.16    217.66 o 
 -18   2   5       30.50      404.95    103.72 o 
 -17   2   5      348.97      443.42    113.34 o 
 -16   2   5       24.61      231.23     88.57 o 
 -15   2   5        1.01      142.28     62.68 o 
 -14   2   5      382.12      490.01     67.95 o 
 -13   2   5     1007.69     1135.88     91.74 o 
 -12   2   5       20.25       45.37     39.81 o 
 -11   2   5     3720.02     3647.25     94.60 o 
 -10   2   5      210.70      263.14     32.45 o 
  -9   2   5       31.02       73.62     21.13 o 
  -8   2   5     2158.27     2192.67     56.23 o 
  -7   2   5      722.22      806.04     36.95 o 
  -6   2   5      538.27      530.19     30.39 o 
  -5   2   5       38.15       50.47     16.63 o 
  -4   2   5      722.04      798.37     27.60 o 
  -3   2   5     1225.68     1179.43     29.29 o 
  -2   2   5    31214.86    29844.43    188.41 o 
  -1   2   5      416.98      343.43     18.95 o 
   0   2   5      111.59      105.23     13.32 o 
   1   2   5      488.25      518.53     24.12 o 
   2   2   5      730.64      661.77     25.31 o 
   3   2   5        5.04        4.73     13.43 o 
   4   2   5    29988.87    30459.13    244.79 o 
   5   2   5      836.98      849.80     30.50 o 
   6   2   5      459.50      500.09     27.73 o 
   7   2   5       81.33       99.46     19.39 o 
   8   2   5      217.09      181.86     25.39 o 
   9   2   5      162.56      106.32     35.45 o 
  10   2   5     2672.40     2676.58    167.99 o 
  11   2   5       12.34      142.66     81.83 o 
  12   2   5        0.11      -31.44    105.18 o 
  13   2   5      370.94      380.33    170.48 o 
  14   2   5      121.02      341.76    148.45 o 
  15   2   5        6.86      199.21    139.57 o 
 -18   3   5       79.58      139.02    104.45 o 
 -17   3   5      148.74      509.96    190.25 o 
 -16   3   5       68.70      239.35     81.86 o 
 -15   3   5        8.16      167.11     63.34 o 
 -14   3   5     1569.61     1630.39     99.52 o 
 -13   3   5      578.90      567.50     63.24 o 
 -12   3   5      935.72      985.93     71.79 o 
 -11   3   5      240.72      197.58     43.48 o 
 -10   3   5       30.85       32.61     23.80 o 
  -9   3   5      135.89      137.95     23.37 o 
  -8   3   5     1603.36     2165.46     51.67 o 
  -7   3   5      142.46      117.07     20.93 o 
  -6   3   5        9.76       22.92     16.02 o 
  -5   3   5     6685.41     6583.76     76.18 o 
  -4   3   5      229.99      250.42     20.28 o 
  -3   3   5        1.97        2.99     14.04 o 
  -2   3   5     1466.94     1250.73     32.13 o 
  -1   3   5      137.51       92.44     16.53 o 
   0   3   5      990.45      935.92     28.83 o 
   1   3   5       56.18       86.96     13.35 o 
   2   3   5     1326.47     1289.46     34.46 o 
   3   3   5     3528.39     3356.61     65.77 o 
   4   3   5       11.58       38.95     15.72 o 
   5   3   5     1205.94     1191.39     38.00 o 
   6   3   5      375.48      438.19     28.93 o 
   7   3   5     8205.21     8397.34    108.59 o 
   8   3   5     2336.49     2246.74     57.49 o 
   9   3   5       52.93       53.96     34.93 o 
  10   3   5      746.21      721.72    123.76 o 
  11   3   5      841.21     1048.96    193.95 o 
  12   3   5       58.33       34.81    119.77 o 
  13   3   5      115.81      227.63    121.83 o 
  14   3   5       58.55       -5.41    134.29 o 
  15   3   5      163.10      505.85    171.56 o 
 -18   4   5      189.73      355.67    111.06 o 
 -17   4   5     1464.18     1550.66    188.85 o 
 -16   4   5       68.28      296.15    115.96 o 
 -15   4   5      360.06      495.51     74.72 o 
 -14   4   5     1492.53     1576.24    109.98 o 
 -13   4   5      785.09      909.65     73.10 o 
 -12   4   5      383.19      267.03     48.54 o 
 -11   4   5     1550.44     1827.07     84.97 o 
 -10   4   5      211.87      260.07     32.68 o 
  -9   4   5     1252.35     1348.22     47.95 o 
  -8   4   5     1859.71     1991.17     45.42 o 
  -7   4   5     2306.73     2431.00     47.56 o 
  -6   4   5      601.07      655.88     29.48 o 
  -5   4   5      281.07      336.61     23.81 o 
  -4   4   5        2.97       20.37     15.29 o 
  -3   4   5      485.45      498.57     24.76 o 
  -2   4   5    15518.93    14693.48    178.17 o 
  -1   4   5       60.62       88.59     16.76 o 
   0   4   5       92.57       83.52     16.38 o 
   1   4   5     7521.49     6791.06     81.11 o 
   2   4   5     2081.72     1948.11     35.23 o 
   3   4   5     1208.71     1243.57     37.66 o 
   4   4   5      402.53      442.12     26.27 o 
   5   4   5       95.85      182.73     20.14 o 
   6   4   5      498.06      509.98     30.17 o 
   7   4   5     7016.31     6948.94    109.87 o 
   8   4   5     1189.39     1228.84     54.77 o 
   9   4   5     1117.97     1042.30     71.81 o 
  10   4   5     1754.03     1657.73    172.76 o 
  11   4   5      199.41      367.89    119.01 o 
  12   4   5      733.03      669.62    138.19 o 
  13   4   5     1011.55     1301.30    179.96 o 
  14   4   5      297.89      305.56    135.00 o 
 -18   5   5       36.01      189.05    146.90 o 
 -17   5   5      243.11       48.30    123.88 o 
 -16   5   5       62.79      225.50     67.12 o 
 -15   5   5       74.39      244.00     67.34 o 
 -14   5   5      907.95     1205.71     99.81 o 
 -13   5   5     3314.35     3123.90    108.19 o 
 -12   5   5        6.71       54.59     40.14 o 
 -11   5   5     2131.27     2159.20     94.14 o 
 -10   5   5      332.98      298.71     34.02 o 
  -9   5   5       97.13       95.89     18.53 o 
  -8   5   5     5784.43     5740.39     77.42 o 
  -7   5   5     3104.20     3212.09     56.08 o 
  -6   5   5      228.05      210.45     20.99 o 
  -5   5   5    16827.29    16429.74    135.71 o 
  -4   5   5     1691.15     1813.28     39.94 o 
  -3   5   5      514.08      567.33     26.05 o 
  -2   5   5      124.73       56.47     18.23 o 
  -1   5   5     2806.88     2842.14     50.98 o 
   0   5   5      499.65      543.19     28.27 o 
   1   5   5     1840.17     2023.26     50.72 o 
   2   5   5     2328.12     2089.51     42.66 o 
   3   5   5        6.07       23.64     12.06 o 
   4   5   5     6457.12     6216.11     75.90 o 
   5   5   5     1455.67     1369.65     44.89 o 
   6   5   5       38.32       27.59     18.41 o 
   7   5   5     3587.52     3381.90     96.51 o 
   8   5   5      188.20      287.46     30.88 o 
   9   5   5       17.92       50.76     78.49 o 
  10   5   5     4075.85     4026.56    224.41 o 
  11   5   5     1508.05     1691.04    203.69 o 
  12   5   5      197.34      302.03    118.61 o 
  13   5   5     2923.93     2572.11    437.66 o 
  14   5   5        8.86      179.01    121.51 o 
 -18   6   5       14.98      222.82     99.75 o 
 -17   6   5      522.46      839.54    191.50 o 
 -16   6   5      138.15      220.61     76.54 o 
 -15   6   5       82.54      223.75     79.54 o 
 -14   6   5      242.63      314.04     97.87 o 
 -13   6   5      435.95      501.71     61.91 o 
 -12   6   5        9.89       26.63     40.02 o 
 -11   6   5        0.25       27.52     39.34 o 
 -10   6   5      233.06      180.19     28.20 o 
  -9   6   5       12.84       30.56     19.94 o 
  -8   6   5      357.94      370.46     28.01 o 
  -7   6   5       26.56       70.34     19.05 o 
  -6   6   5      343.57      365.90     25.69 o 
  -5   6   5      991.39     1111.73     36.19 o 
  -4   6   5     3780.36     3855.13     57.22 o 
  -3   6   5      509.07      622.99     28.96 o 
  -2   6   5     1393.14     1197.12     35.38 o 
  -1   6   5     5630.82     5619.99     74.11 o 
   0   6   5      702.13      787.17     33.23 o 
   1   6   5     3928.82     3841.27     59.57 o 
   2   6   5     4123.91     4179.89     67.67 o 
   3   6   5        7.85       30.19     11.91 o 
   4   6   5    19173.91    19325.87    221.53 o 
   5   6   5     1002.22     1039.30     44.92 o 
   6   6   5      235.74      246.80     23.18 o 
   7   6   5        3.52       18.71     19.03 o 
   8   6   5      330.03      381.92     38.95 o 
   9   6   5       12.67       35.16     47.89 o 
  10   6   5       69.09      108.09     59.56 o 
  11   6   5      458.46      606.01    172.44 o 
  12   6   5       41.33       81.53    100.10 o 
  13   6   5     1568.32     1426.43    246.03 o 
  14   6   5      248.51      130.56    163.63 o 
 -17   7   5        1.66      153.87     91.56 o 
 -16   7   5      214.77      294.20    124.16 o 
 -15   7   5      110.64      208.82    106.24 o 
 -14   7   5      407.45      537.52     76.31 o 
 -13   7   5     1557.62     1566.09     94.58 o 
 -12   7   5     2423.90     2248.77    100.21 o 
 -11   7   5     1632.20     1732.96     99.11 o 
 -10   7   5      443.24      517.47     51.16 o 
  -9   7   5     1926.20     1915.80     57.26 o 
  -8   7   5     2963.09     2866.02     58.43 o 
  -7   7   5     1037.93     1182.17     41.15 o 
  -6   7   5       20.00       28.69     17.06 o 
  -5   7   5    11490.29    11798.46    108.59 o 
  -4   7   5    10595.34    10563.12     98.64 o 
  -3   7   5      428.91      500.43     27.59 o 
  -2   7   5    17494.54    17631.65    153.07 o 
  -1   7   5     1380.77     1388.44     43.02 o 
   0   7   5      112.95       86.00     18.81 o 
   1   7   5    30045.68    29293.15    311.85 o 
   2   7   5      799.75      908.32     36.35 o 
   3   7   5      180.15      151.22     21.94 o 
   4   7   5     4182.68     4194.14     88.82 o 
   5   7   5      644.99      592.97     33.75 o 
   6   7   5      212.72      198.92     20.56 o 
   7   7   5        5.61        4.43     26.29 o 
   8   7   5      268.23      223.10     30.11 o 
   9   7   5      159.30      154.49     45.66 o 
  10   7   5      109.03      135.63     62.84 o 
  11   7   5       38.09       70.23     60.12 o 
  12   7   5       22.82       54.52    100.59 o 
  13   7   5       65.60       39.26    121.75 o 
  14   7   5       61.84       45.61    132.63 o 
 -17   8   5       77.62      438.18    106.98 o 
 -16   8   5     1543.62     1696.47    142.19 o 
 -15   8   5        5.01      191.65     67.21 o 
 -14   8   5      575.85      639.88     85.85 o 
 -13   8   5      429.12      463.80     93.98 o 
 -12   8   5     1131.27     1166.21     88.66 o 
 -11   8   5     3418.18     3382.77    111.64 o 
 -10   8   5     5794.19     5614.23    114.23 o 
  -9   8   5      408.77      410.88     31.77 o 
  -8   8   5     1106.81     1139.69     47.21 o 
  -7   8   5     5650.51     5547.60     78.70 o 
  -6   8   5     2372.77     2237.42     48.02 o 
  -5   8   5     2559.52     2567.41     49.78 o 
  -4   8   5       75.15       46.88     16.74 o 
  -3   8   5     2216.49     2217.46     47.42 o 
  -2   8   5     1691.53     1790.32     45.78 o 
  -1   8   5    10640.63    11086.74    121.66 o 
   0   8   5       61.52       55.87     18.67 o 
   1   8   5    30577.95    31515.09    354.75 o 
   2   8   5       16.30       23.64     19.55 o 
   3   8   5      802.43      798.49     36.44 o 
   4   8   5        7.68        0.73     18.02 o 
   5   8   5     1347.41     1326.56     48.76 o 
   6   8   5       27.54        4.64     21.95 o 
   7   8   5     6543.92     6036.51    168.11 o 
   8   8   5      513.88      474.84     48.42 o 
   9   8   5        7.95       81.50     57.42 o 
  10   8   5       78.10       99.78     58.23 o 
  11   8   5      131.11      248.17    106.95 o 
  12   8   5       22.44      260.83    111.09 o 
  13   8   5       54.55       23.86     82.54 o 
  14   8   5      487.22      304.13    203.37 o 
 -17   9   5       35.60      205.84     80.28 o 
 -16   9   5      243.72      240.33    117.12 o 
 -15   9   5      282.92      457.26     80.66 o 
 -14   9   5      138.06      327.16     87.65 o 
 -13   9   5       31.09      171.42     62.20 o 
 -12   9   5      552.03      526.83     67.88 o 
 -11   9   5      277.66      270.53     57.47 o 
 -10   9   5     4066.24     4006.78     94.06 o 
  -9   9   5     1390.10     1408.77     64.46 o 
  -8   9   5       18.30       58.70     23.08 o 
  -7   9   5     5838.68     5865.64     84.14 o 
  -6   9   5      273.01      285.45     25.80 o 
  -5   9   5     3731.45     3956.84     62.69 o 
  -4   9   5     1442.77     1353.11     41.78 o 
  -3   9   5       57.16       49.30     17.14 o 
  -2   9   5     2304.99     2285.86     49.04 o 
  -1   9   5      753.73      633.95     35.10 o 
   0   9   5     1160.92     1149.20     46.31 o 
   1   9   5     6686.04     6701.43     99.52 o 
   2   9   5      560.60      498.54     35.43 o 
   3   9   5     1454.12     1468.09     50.40 o 
   4   9   5       99.20       73.20     22.63 o 
   5   9   5       94.82       81.49     32.95 o 
   6   9   5       37.95       26.61     30.78 o 
   7   9   5       57.87        8.23     30.14 o 
   8   9   5      207.25      187.77     47.62 o 
   9   9   5      163.19       24.38     61.00 o 
  10   9   5       59.10       29.71     59.66 o 
  11   9   5        0.69      135.22     76.21 o 
  12   9   5       65.60      357.13    100.93 o 
  13   9   5     1122.84     1515.57    209.07 o 
 -16  10   5       29.32      407.37    105.13 o 
 -15  10   5      160.52      182.53     81.69 o 
 -14  10   5     1012.19      913.82    106.21 o 
 -13  10   5     1509.74     1460.57    111.60 o 
 -12  10   5      108.38      114.61     53.99 o 
 -11  10   5     2240.82     2336.28    102.40 o 
 -10  10   5      206.64      213.24     45.86 o 
  -9  10   5      313.85      345.16     42.99 o 
  -8  10   5       81.58       92.28     24.86 o 
  -7  10   5        6.12       26.49     22.21 o 
  -6  10   5      230.53      224.48     25.05 o 
  -5  10   5       23.36        6.31     17.44 o 
  -4  10   5      225.82      282.20     25.00 o 
  -3  10   5     1756.89     1654.06     43.70 o 
  -2  10   5      532.63      661.00     33.93 o 
  -1  10   5      528.48      564.75     37.64 o 
   0  10   5     3110.31     3025.62     69.38 o 
   1  10   5       43.20       45.62     23.46 o 
   2  10   5      283.58      229.40     28.95 o 
   3  10   5      124.09      117.37     26.53 o 
   4  10   5      265.43      279.91     39.77 o 
   5  10   5     1464.72     1425.33     81.43 o 
   6  10   5      544.11      579.46     56.61 o 
   7  10   5      234.98      214.43     54.22 o 
   8  10   5       22.93       36.17     39.96 o 
   9  10   5      148.65      144.35     73.21 o 
  10  10   5      206.60      206.92     69.56 o 
  11  10   5      467.32      509.65     96.73 o 
  12  10   5      116.14      133.84     63.85 o 
  13  10   5      504.70      463.32    143.76 o 
 -16  11   5       59.54      335.13    114.99 o 
 -15  11   5      108.33      240.31     79.84 o 
 -14  11   5       89.89      166.72     69.49 o 
 -13  11   5       58.55      223.73     85.93 o 
 -12  11   5      580.34      608.81     77.97 o 
 -11  11   5      144.82      117.01     49.99 o 
 -10  11   5      799.85      734.72     57.19 o 
  -9  11   5     2814.20     2536.90     78.95 o 
  -8  11   5     2720.47     2751.16     74.50 o 
  -7  11   5      418.59      372.10     33.47 o 
  -6  11   5      510.25      509.50     34.81 o 
  -5  11   5     5659.96     5611.37     82.21 o 
  -4  11   5     2299.11     2291.67     52.49 o 
  -3  11   5      261.90      271.47     24.78 o 
  -2  11   5      124.74      131.50     24.07 o 
  -1  11   5      821.70      903.16     47.57 o 
   0  11   5       98.09      141.38     28.00 o 
   1  11   5      234.79      247.28     31.66 o 
   2  11   5        2.53       35.32     31.73 o 
   3  11   5       55.52       22.13     33.07 o 
   4  11   5      119.91       94.16     36.80 o 
   5  11   5        5.46      -11.60     30.29 o 
   6  11   5      148.38      160.64     40.10 o 
   7  11   5      115.42      173.75     54.13 o 
   8  11   5      202.75      127.78     53.85 o 
   9  11   5        1.24       16.78     45.60 o 
  10  11   5      753.89      719.76    111.94 o 
  11  11   5      497.26      621.93     97.45 o 
  12  11   5       53.85      225.30     67.51 o 
 -16  12   5      234.12      244.76    128.81 o 
 -15  12   5      394.49      581.51     90.95 o 
 -14  12   5      285.80      426.49     83.60 o 
 -13  12   5      272.54      280.36     86.65 o 
 -12  12   5     1276.22     1286.96    109.76 o 
 -11  12   5      653.74      624.09     70.49 o 
 -10  12   5      650.35      720.39     60.69 o 
  -9  12   5        9.38       11.07     34.53 o 
  -8  12   5      759.50      759.20     52.02 o 
  -7  12   5      994.21     1145.03     57.63 o 
  -6  12   5      220.53      191.72     28.66 o 
  -5  12   5     4355.37     4394.72     73.02 o 
  -4  12   5      782.10      830.71     39.56 o 
  -3  12   5       68.08       58.06     22.98 o 
  -2  12   5     1888.12     1954.46     60.22 o 
  -1  12   5     1457.19     1445.44     56.15 o 
   0  12   5      730.69      753.53     53.82 o 
   1  12   5      729.13      695.97     57.92 o 
   2  12   5     3007.81     2728.70     93.12 o 
   3  12   5      260.02      258.89     45.80 o 
   4  12   5     2908.58     2729.09     97.15 o 
   5  12   5     2181.32     2196.13    102.63 o 
   6  12   5       27.11        8.79     40.36 o 
   7  12   5     2561.24     2434.24    133.91 o 
   8  12   5      329.90      380.21     69.46 o 
   9  12   5       15.48      133.68     54.64 o 
  10  12   5       98.08       49.28     65.70 o 
  11  12   5       95.83       78.03     71.08 o 
  12  12   5       16.60       51.98     68.13 o 
 -15  13   5       90.36      -55.42     96.40 o 
 -14  13   5      324.31      228.50     84.24 o 
 -13  13   5       89.49       96.23     73.51 o 
 -12  13   5      992.55      861.70    121.89 o 
 -11  13   5       34.89       18.59     53.16 o 
 -10  13   5        0.17      -17.98     35.60 o 
  -9  13   5      598.95      546.74     55.47 o 
  -8  13   5       31.89       37.67     31.45 o 
  -7  13   5      969.62     1032.65     59.36 o 
  -6  13   5      616.13      652.53     47.36 o 
  -5  13   5      658.82      697.01     44.17 o 
  -4  13   5     1534.46     1533.16     58.67 o 
  -3  13   5      142.80      100.01     28.17 o 
  -2  13   5       11.95      -28.64     25.15 o 
  -1  13   5      179.31      160.18     49.27 o 
   0  13   5      840.61      932.89     65.23 o 
   1  13   5        0.04       -9.80     31.38 o 
   2  13   5       84.25       71.44     37.63 o 
   3  13   5       16.86       13.98     34.87 o 
   4  13   5     5739.10     5458.11    131.38 o 
   5  13   5       22.24       49.97     41.59 o 
   6  13   5        0.87       27.76     44.13 o 
   7  13   5       61.66       63.06     50.61 o 
   8  13   5      112.42      170.61     56.65 o 
   9  13   5      181.23      166.93     59.93 o 
  10  13   5      448.14      605.22    123.01 o 
  11  13   5       55.74      244.62     85.33 o 
 -14  14   5       29.55      100.70     81.05 o 
 -13  14   5       86.36      -35.38     97.40 o 
 -12  14   5        2.84      -57.40     63.72 o 
 -11  14   5       51.80      142.57     56.25 o 
 -10  14   5      250.37      219.85     53.92 o 
  -9  14   5      196.08      240.01     50.66 o 
  -8  14   5       36.70       70.16     39.45 o 
  -7  14   5      208.84      151.26     38.05 o 
  -6  14   5      106.71      169.50     38.38 o 
  -5  14   5      406.32      493.45     51.26 o 
  -4  14   5       57.25       74.21     34.53 o 
  -3  14   5       35.61        5.77     29.35 o 
  -2  14   5        9.16       10.13     31.17 o 
  -1  14   5     1574.59     1554.67     93.08 o 
   0  14   5      172.94      163.43     42.94 o 
   1  14   5       10.79       13.90     31.14 o 
   2  14   5      398.82      388.88     55.45 o 
   3  14   5      344.98      301.09     48.71 o 
   4  14   5       32.63       24.80     38.98 o 
   5  14   5      374.75      263.58     63.29 o 
   6  14   5      417.63      391.47     73.60 o 
   7  14   5      438.98      411.48     74.59 o 
   8  14   5        8.59       56.03     48.73 o 
   9  14   5      345.31      543.89    102.68 o 
  10  14   5       19.24      153.91     94.54 o 
  11  14   5        2.80       82.54     80.91 o 
 -14  15   5      112.15      104.60    117.30 o 
 -13  15   5      272.59      291.43    136.13 o 
 -12  15   5        4.60      -17.67     81.17 o 
 -11  15   5      574.35      538.92     86.56 o 
 -10  15   5      274.51      167.29     66.89 o 
  -9  15   5      135.52      140.72     54.72 o 
  -8  15   5     2384.72     2304.21    125.12 o 
  -7  15   5       17.55       29.60     40.70 o 
  -6  15   5       63.46       84.34     37.87 o 
  -5  15   5     1301.66     1437.20     77.03 o 
  -4  15   5     2838.53     2667.50     83.38 o 
  -3  15   5      412.54      445.03     45.83 o 
  -2  15   5       33.49       73.35     32.04 o 
  -1  15   5      524.80      526.78     60.17 o 
   0  15   5       35.95       10.13     37.95 o 
   1  15   5     3737.30     3619.54    113.67 o 
   2  15   5      619.22      644.35     64.43 o 
   3  15   5      290.98      230.95     50.98 o 
   4  15   5     1695.04     1865.16    119.42 o 
   5  15   5     1599.73     1721.11    117.29 o 
   6  15   5        2.85       54.37     50.65 o 
   7  15   5       49.53       25.21     56.11 o 
   8  15   5       13.69       -9.33     60.43 o 
   9  15   5        5.82      100.73     72.35 o 
  10  15   5      127.60      155.83    105.42 o 
 -13  16   5      339.34       66.82    169.92 o 
 -12  16   5      241.34      198.71    133.45 o 
 -11  16   5      325.05      370.95     79.04 o 
 -10  16   5       15.62       22.80     64.52 o 
  -9  16   5     2298.15     2318.90    130.72 o 
  -8  16   5     1649.26     1695.88    168.29 o 
  -7  16   5      988.84      974.04     75.48 o 
  -6  16   5      165.90      167.14     42.23 o 
  -5  16   5        7.12       12.86     35.38 o 
  -4  16   5     1159.36     1163.27     74.84 o 
  -3  16   5      938.99      933.81     68.60 o 
  -2  16   5        5.38       65.11     35.75 o 
  -1  16   5       37.32       18.43     33.72 o 
   0  16   5      578.86      615.73     65.36 o 
   1  16   5     1144.43     1307.49     89.47 o 
   2  16   5      366.86      336.09     56.89 o 
   3  16   5       56.96      -25.77     51.47 o 
   4  16   5     3391.86     3163.51    140.04 o 
   5  16   5      423.88      441.12     66.22 o 
   6  16   5      181.52      198.77     63.51 o 
   7  16   5      212.80      272.58     70.08 o 
   8  16   5      255.38      320.76     75.25 o 
   9  16   5      258.04      346.28    100.36 o 
 -12  17   5      267.62      209.62    183.70 o 
 -11  17   5        0.32       -8.54    125.67 o 
 -10  17   5       13.26      -21.20     67.17 o 
  -9  17   5       85.34       87.57     94.64 o 
  -8  17   5       11.26       21.64     62.96 o 
  -7  17   5      510.63      543.01     78.30 o 
  -6  17   5      156.76      206.50     46.82 o 
  -5  17   5       36.54      -31.79     44.83 o 
  -4  17   5      322.73      294.31     72.85 o 
  -3  17   5       26.57       61.57     41.82 o 
  -2  17   5      360.80      464.90     60.73 o 
  -1  17   5     2411.04     2646.14    112.50 o 
   0  17   5      696.34      828.05     69.81 o 
   1  17   5        9.33       24.35     40.23 o 
   2  17   5      427.42      455.14     69.48 o 
   3  17   5     2649.40     2633.82    140.86 o 
   4  17   5      401.78      297.15     65.27 o 
   5  17   5       19.71       21.43     65.73 o 
   6  17   5      231.05      193.72     64.39 o 
   7  17   5     1836.02     1703.00    136.00 o 
   8  17   5        1.25      102.72     61.88 o 
   9  17   5       25.17      171.63     77.45 o 
 -11  18   5       58.73      246.26    114.92 o 
 -10  18   5     1590.08     1713.94    218.14 o 
  -9  18   5       91.41      119.91     63.48 o 
  -8  18   5      188.70      181.55     90.67 o 
  -7  18   5       83.73       31.40     59.07 o 
  -6  18   5      488.38      488.52     64.16 o 
  -5  18   5       72.33       60.42     44.06 o 
  -4  18   5      376.81      347.78     56.32 o 
  -3  18   5      204.04      221.77     47.95 o 
  -2  18   5       47.70       41.81     52.15 o 
  -1  18   5     3076.88     2914.53    129.48 o 
   0  18   5       86.87      100.55     52.10 o 
   1  18   5        0.07       44.44     51.51 o 
   2  18   5      539.42      569.63     77.03 o 
   3  18   5      340.68      327.52     67.66 o 
   4  18   5      162.45       93.84     58.04 o 
   5  18   5      118.56      207.55     60.63 o 
   6  18   5        4.55       37.56     54.75 o 
   7  18   5      305.53      264.43     75.23 o 
   8  18   5      223.59      372.09     76.75 o 
 -10  19   5      455.26      574.71    111.39 o 
  -9  19   5      121.41      208.41     82.57 o 
  -8  19   5      123.50      237.63    166.14 o 
  -7  19   5        3.28      -21.82     86.82 o 
  -6  19   5       23.31       60.98     58.18 o 
  -5  19   5     1036.01     1123.17     82.48 o 
  -4  19   5      990.91      972.42     75.72 o 
  -3  19   5      337.34      348.74     78.98 o 
  -2  19   5      121.77      155.25     49.88 o 
  -1  19   5      690.75      743.19     84.03 o 
   0  19   5      267.63      217.69     80.25 o 
   1  19   5      105.35       99.21     66.23 o 
   2  19   5        1.74       39.02     69.89 o 
   3  19   5        2.60       37.15     51.83 o 
   4  19   5       72.94       42.21     68.35 o 
   5  19   5      118.09      219.28     65.39 o 
   6  19   5        4.09       78.71     56.15 o 
  -9  20   5       32.50      -64.49     81.30 o 
  -8  20   5       12.44       23.09     88.99 o 
  -7  20   5        3.03        2.53    178.11 o 
  -6  20   5      207.23      308.82     57.91 o 
  -5  20   5      139.79      218.78     50.94 o 
  -4  20   5      890.64      922.70    116.05 o 
  -3  20   5      353.02      438.30     84.66 o 
  -2  20   5      100.80      123.52    105.23 o 
  -1  20   5        9.94      140.35     77.87 o 
   0  20   5      383.31      363.42    103.23 o 
   1  20   5      285.26      423.42     86.48 o 
   2  20   5       16.99       61.67     98.92 o 
   3  20   5      600.56      748.98     88.67 o 
   4  20   5      224.31      132.06     98.96 o 
   5  20   5      255.58      366.47    101.00 o 
  -7  21   5      512.55      536.87    146.86 o 
  -6  21   5       23.09       93.00     69.48 o 
  -5  21   5       64.19      201.10     64.65 o 
  -4  21   5      117.86      255.95     70.48 o 
  -3  21   5       76.88       76.26     87.74 o 
  -2  21   5      696.04      753.52    184.46 o 
  -1  21   5        5.42      179.39    113.83 o 
   0  21   5       53.19      122.81    151.23 o 
   1  21   5      245.18      391.86    134.85 o 
   2  21   5       28.08      143.23     79.11 o 
   3  21   5       22.35      202.28    123.45 o 
  -3  22   5        7.72       66.44     95.38 o 
  -2  22   5       21.93       59.49     82.49 o 
  -1  22   5      537.86      505.28    128.29 o 
   0  22   5      182.34      253.74    231.24 o 
 -18   0   6       83.70      190.34    164.31 o 
 -17   0   6      103.50      146.78    122.31 o 
 -16   0   6       10.56      182.94     95.13 o 
 -15   0   6     3103.37     3063.78    200.81 o 
 -14   0   6      432.49      275.89     85.41 o 
 -13   0   6        1.87       14.80     62.34 o 
 -12   0   6      559.12      531.31     88.23 o 
 -11   0   6     1011.74      932.84     75.55 o 
 -10   0   6        0.05      -29.10     32.84 o 
  -9   0   6    14203.22    14655.08    218.79 o 
  -8   0   6    13636.77    14376.38    209.04 o 
  -7   0   6     1263.51     1286.22     53.72 o 
  -6   0   6    29734.83    29521.28    356.61 o 
  -5   0   6        5.29        3.24     22.39 o 
  -4   0   6      665.95      651.07     35.15 o 
  -3   0   6    10941.26    10123.14    125.37 o 
  -2   0   6      769.98      786.31     39.26 o 
  -1   0   6        1.49       20.38     18.40 o 
   0   0   6    20969.83    20844.93    254.02 o 
   1   0   6     1920.52     1760.02     45.38 o 
   2   0   6      709.84      763.86     82.81 o 
   3   0   6      523.83      681.33     81.99 o 
   4   0   6     5170.71     4957.10    197.26 o 
   5   0   6      703.25      777.61     45.33 o 
   6   0   6      782.15      832.71     46.94 o 
   7   0   6     1888.65     1879.87     79.55 o 
   8   0   6      596.06      713.82     53.05 o 
   9   0   6    12764.22    13112.75    297.86 o 
  10   0   6     1454.20     1695.86    195.37 o 
  11   0   6       97.55       47.05     98.47 o 
  12   0   6     1156.21     1074.46    265.59 o 
  13   0   6        1.89      592.60    353.47 o 
  14   0   6        0.36       64.82    247.68 o 
 -18   1   6     2050.79     1790.37    213.46 o 
 -17   1   6       17.79      293.63     75.06 o 
 -16   1   6       57.15      169.65     70.56 o 
 -15   1   6      301.86      477.88     96.94 o 
 -14   1   6     1215.31     1208.53     91.51 o 
 -13   1   6      397.16      312.61     55.57 o 
 -12   1   6      790.07      939.70     75.92 o 
 -11   1   6     1386.64     1370.26     61.82 o 
 -10   1   6      266.59      219.67     31.82 o 
  -9   1   6     2086.79     2311.40     57.73 o 
  -8   1   6      541.27      637.22     36.46 o 
  -7   1   6      545.16      594.89     28.83 o 
  -6   1   6    10252.29    10563.46    102.32 o 
  -5   1   6     1390.56     1420.65     37.32 o 
  -4   1   6       26.80        5.63     14.20 o 
  -3   1   6     7712.58     7580.39     73.88 o 
  -2   1   6     7237.28     6766.41     72.99 o 
  -1   1   6      224.25      198.24     15.94 o 
   0   1   6    23235.79    23122.35    198.52 o 
   1   1   6      885.67      784.33     25.25 o 
   2   1   6      182.25      232.86     39.32 o 
   3   1   6    12621.19    12457.01    214.99 o 
   4   1   6      174.76      143.17     33.22 o 
   5   1   6        0.20       14.87     12.93 o 
   6   1   6        0.36       -5.31     15.09 o 
   7   1   6      259.92      279.94     24.67 o 
   8   1   6      602.60      687.93     53.70 o 
   9   1   6     1298.47     1543.95     76.65 o 
  10   1   6     1328.02     1381.08    136.11 o 
  11   1   6      136.00      165.16     76.08 o 
  12   1   6      261.26      445.30    138.33 o 
  13   1   6      670.70      571.79    175.03 o 
  14   1   6       22.42      174.16    115.88 o 
 -18   2   6      106.72       68.26    100.38 o 
 -17   2   6      479.13      748.25    165.77 o 
 -16   2   6        4.26      184.41     63.86 o 
 -15   2   6      293.53      577.29     88.72 o 
 -14   2   6      523.37      534.46     70.36 o 
 -13   2   6       39.80       81.04     47.17 o 
 -12   2   6     6702.21     6378.28    155.86 o 
 -11   2   6      110.76       41.44     34.03 o 
 -10   2   6        0.82       -1.86     20.44 o 
  -9   2   6     9787.23     9725.43    120.64 o 
  -8   2   6     8464.89     9052.53    104.58 o 
  -7   2   6      106.52      144.20     18.78 o 
  -6   2   6    20469.06    20759.66    158.04 o 
  -5   2   6       10.14       29.31     15.41 o 
  -4   2   6        0.22        0.24     15.16 o 
  -3   2   6      717.16      773.87     29.69 o 
  -2   2   6      841.55      886.68     30.47 o 
  -1   2   6      363.88      360.81     22.18 o 
   0   2   6      439.95      490.70     18.14 o 
   1   2   6     2005.69     1939.91     42.42 o 
   2   2   6       84.97       71.23     16.98 o 
   3   2   6    18353.47    19353.64    180.36 o 
   4   2   6      325.87      271.57     20.06 o 
   5   2   6      682.65      796.96     36.84 o 
   6   2   6    11558.07    11707.79    167.85 o 
   7   2   6      481.80      480.23     28.98 o 
   8   2   6      325.70      328.14     32.24 o 
   9   2   6       58.88       97.74     35.94 o 
  10   2   6       39.63       63.68     65.19 o 
  11   2   6        0.04      -39.79     63.22 o 
  12   2   6       46.92       11.90     98.20 o 
  13   2   6       48.94      -56.64    159.06 o 
  14   2   6       41.95      352.52    154.46 o 
 -18   3   6     2075.97     1679.91    197.39 o 
 -17   3   6       46.17      330.58    138.69 o 
 -16   3   6      181.57      336.61     88.47 o 
 -15   3   6     1390.83     1223.49    108.51 o 
 -14   3   6        1.70       93.66     48.89 o 
 -13   3   6      104.19       50.76     45.60 o 
 -12   3   6       22.53        4.07     41.96 o 
 -11   3   6     2221.38     2274.70     80.84 o 
 -10   3   6        0.00       -3.94     22.74 o 
  -9   3   6      775.37      983.97     43.37 o 
  -8   3   6     5150.46     5307.94     73.17 o 
  -7   3   6     1214.29     1260.97     41.99 o 
  -6   3   6     3691.53     3871.07     58.51 o 
  -5   3   6     1142.57     1153.86     33.67 o 
  -4   3   6       74.27       82.63     15.63 o 
  -3   3   6    12300.44    12165.42    106.77 o 
  -2   3   6     3761.20     3514.91     46.82 o 
  -1   3   6      197.50      207.54     17.45 o 
   0   3   6     1503.10     1351.80     28.67 o 
   1   3   6      741.38      677.30     22.46 o 
   2   3   6     2109.49     2048.18     43.45 o 
   3   3   6      775.61      697.93     31.08 o 
   4   3   6       92.75      108.00     20.67 o 
   5   3   6      226.06      240.76     23.03 o 
   6   3   6     1403.32     1495.87     50.72 o 
   7   3   6     2508.43     2533.14     57.71 o 
   8   3   6        0.15      -19.68     21.63 o 
   9   3   6     3191.51     3190.84    105.54 o 
  10   3   6     1487.62     1874.63    154.98 o 
  11   3   6      136.16      146.94    105.19 o 
  12   3   6     3060.45     3506.37    316.75 o 
  13   3   6      162.74      148.63    116.99 o 
  14   3   6        1.50        9.65    112.68 o 
 -18   4   6      473.42      681.19    143.90 o 
 -17   4   6        0.09      387.13    129.06 o 
 -16   4   6       55.32      226.30    103.68 o 
 -15   4   6      189.43      169.47     68.48 o 
 -14   4   6      341.23      396.07     63.72 o 
 -13   4   6     1081.22      984.72     81.85 o 
 -12   4   6       33.94        8.00     41.65 o 
 -11   4   6      870.70      899.60     72.46 o 
 -10   4   6      730.52      748.97     48.30 o 
  -9   4   6     6448.04     6956.15     88.35 o 
  -8   4   6      683.25      750.29     43.58 o 
  -7   4   6      260.82      225.39     22.39 o 
  -6   4   6     6519.99     6587.47     82.17 o 
  -5   4   6     1624.48     1503.35     38.23 o 
  -4   4   6      672.30      719.72     33.16 o 
  -3   4   6      567.40      641.54     28.66 o 
  -2   4   6       42.62       28.50     16.69 o 
  -1   4   6     1154.14     1157.01     33.54 o 
   0   4   6     5652.03     5583.06     69.99 o 
   1   4   6      311.66      248.51     16.30 o 
   2   4   6     1428.94     1451.03     30.87 o 
   3   4   6      169.25      189.40     21.31 o 
   4   4   6      184.13      166.46     23.45 o 
   5   4   6      109.31       97.36     20.76 o 
   6   4   6      226.30      225.19     25.57 o 
   7   4   6      205.20      270.36     29.61 o 
   8   4   6       39.02       43.84     28.39 o 
   9   4   6       25.93       18.94     66.26 o 
  10   4   6      226.13      140.56    101.64 o 
  11   4   6      103.21       76.19     95.97 o 
  12   4   6       85.14       16.35     94.14 o 
  13   4   6      314.40      173.65    124.94 o 
  14   4   6        3.67      159.69    131.87 o 
 -18   5   6      306.58      761.08    263.31 o 
 -17   5   6      181.59      372.13     92.26 o 
 -16   5   6      114.71      390.50     83.98 o 
 -15   5   6        1.60      133.35     67.90 o 
 -14   5   6      661.90      672.89     70.87 o 
 -13   5   6        0.02       33.39     43.63 o 
 -12   5   6      990.30     1045.92     76.71 o 
 -11   5   6     8473.45     8381.46    163.73 o 
 -10   5   6        6.76       13.43     20.88 o 
  -9   5   6      484.66      508.49     31.45 o 
  -8   5   6      272.99      266.65     25.37 o 
  -7   5   6      968.35     1095.51     40.15 o 
  -6   5   6      900.50     1031.65     37.46 o 
  -5   5   6      435.03      516.26     27.44 o 
  -4   5   6     2245.08     2132.89     43.48 o 
  -3   5   6    17212.62    18297.96    149.53 o 
  -2   5   6     3656.74     3698.96     61.88 o 
  -1   5   6       57.37       75.39     17.95 o 
   0   5   6     1180.20     1270.58     36.87 o 
   1   5   6      150.12      134.28     15.64 o 
   2   5   6      710.57      727.10     25.91 o 
   3   5   6      791.53      742.62     28.65 o 
   4   5   6     3731.71     3640.18     67.31 o 
   5   5   6        3.66       22.36     18.39 o 
   6   5   6      745.44      847.14     40.63 o 
   7   5   6       25.25       20.70     22.15 o 
   8   5   6      155.89      110.09     32.47 o 
   9   5   6      304.42      318.24    101.56 o 
  10   5   6      658.48      836.83    142.87 o 
  11   5   6        3.11       21.98    100.40 o 
  12   5   6     1113.11     1106.14    222.95 o 
  13   5   6      280.55      120.20    123.24 o 
  14   5   6        2.45      226.25    127.86 o 
 -18   6   6       21.59      226.04    187.00 o 
 -17   6   6      391.57      598.34     92.50 o 
 -16   6   6      622.72      727.00     99.06 o 
 -15   6   6        3.89      157.55     66.52 o 
 -14   6   6       39.14       93.52     72.94 o 
 -13   6   6      102.81       58.89     47.87 o 
 -12   6   6     1501.00     1468.14     88.59 o 
 -11   6   6     1184.77     1156.71     82.05 o 
 -10   6   6      665.69      633.50     37.99 o 
  -9   6   6      705.36      610.58     37.59 o 
  -8   6   6     3828.96     3370.57     61.32 o 
  -7   6   6      597.44      586.05     32.63 o 
  -6   6   6     3108.27     3328.53     57.08 o 
  -5   6   6     2417.02     2467.53     48.72 o 
  -4   6   6      860.46      943.03     33.92 o 
  -3   6   6      367.38      504.75     26.55 o 
  -2   6   6     2332.34     2410.12     51.35 o 
  -1   6   6     5141.87     5021.97     76.48 o 
   0   6   6     1324.12     1478.91     43.04 o 
   1   6   6       26.56       46.48     15.22 o 
   2   6   6        1.07      -11.69     11.53 o 
   3   6   6     2882.33     2895.74     55.68 o 
   4   6   6       22.86       44.83     16.09 o 
   5   6   6       44.29       72.21     21.31 o 
   6   6   6      315.46      310.98     27.55 o 
   7   6   6      210.00      183.01     29.88 o 
   8   6   6        2.69       62.52     46.89 o 
   9   6   6     1298.39     1764.23    177.68 o 
  10   6   6      332.13      401.10    113.78 o 
  11   6   6       89.29      236.39    115.26 o 
  12   6   6      291.37      321.75    119.68 o 
  13   6   6       75.92       62.19    115.17 o 
  14   6   6       29.65      279.26    217.42 o 
 -18   7   6      233.74      653.33    302.06 o 
 -17   7   6       74.06      220.38     85.34 o 
 -16   7   6       12.07      211.48     73.61 o 
 -15   7   6      176.96      299.90     78.91 o 
 -14   7   6     1133.70      991.61    119.20 o 
 -13   7   6        0.34       26.35     47.14 o 
 -12   7   6     8638.11     8066.31    217.93 o 
 -11   7   6     1077.27     1071.85     78.61 o 
 -10   7   6      536.09      534.02     46.70 o 
  -9   7   6       30.87       17.19     21.95 o 
  -8   7   6       32.71       54.90     21.16 o 
  -7   7   6     1170.36     1147.46     43.02 o 
  -6   7   6     7185.13     6873.56     85.57 o 
  -5   7   6     2031.49     2303.43     48.99 o 
  -4   7   6        1.25       -2.86     15.39 o 
  -3   7   6     1375.59     1436.12     39.77 o 
  -2   7   6      104.85      123.19     20.62 o 
  -1   7   6      366.27      486.88     30.18 o 
   0   7   6     1326.37     1404.73     43.58 o 
   1   7   6     1647.01     1729.71     42.32 o 
   2   7   6     1132.44     1177.34     45.29 o 
   3   7   6    12683.03    12714.42    152.92 o 
   4   7   6      125.52       85.95     18.58 o 
   5   7   6      102.09      107.47     16.02 o 
   6   7   6     1970.97     1969.02     85.04 o 
   7   7   6     1274.37     1184.11     59.85 o 
   8   7   6       36.86       81.64     37.72 o 
   9   7   6     1453.61     1729.60    179.84 o 
  10   7   6        0.01      -30.25    114.46 o 
  11   7   6       17.14       95.56    149.91 o 
  12   7   6       17.68       91.02    120.02 o 
  13   7   6        2.11      144.80    123.19 o 
 -17   8   6      467.92      571.80    101.05 o 
 -16   8   6      105.46      173.29     73.85 o 
 -15   8   6      607.18      603.14     89.60 o 
 -14   8   6      159.62      242.19     72.40 o 
 -13   8   6      561.53      529.25     72.66 o 
 -12   8   6       17.45        0.06     47.49 o 
 -11   8   6      678.13      622.23     68.50 o 
 -10   8   6      233.09      228.37     38.28 o 
  -9   8   6     2116.86     1984.09     61.37 o 
  -8   8   6      855.86      842.35     41.78 o 
  -7   8   6        0.30       15.04     18.04 o 
  -6   8   6     7265.66     6905.53     86.20 o 
  -5   8   6     1619.03     1856.22     48.19 o 
  -4   8   6      125.52      150.05     21.02 o 
  -3   8   6     2535.42     2628.39     51.68 o 
  -2   8   6      505.01      533.45     32.74 o 
  -1   8   6       51.43       78.56     19.79 o 
   0   8   6     3597.91     3465.59     69.81 o 
   1   8   6     3652.74     3452.22     67.46 o 
   2   8   6      130.29      117.74     22.55 o 
   3   8   6     5419.96     5259.35    125.75 o 
   4   8   6      984.75     1034.82     47.46 o 
   5   8   6      627.75      632.90     47.70 o 
   6   8   6      342.51      313.75     37.31 o 
   7   8   6      503.94      579.99     54.66 o 
   8   8   6       89.06      130.84     39.13 o 
   9   8   6     1722.03     1386.79    137.76 o 
  10   8   6        4.64       34.48     55.38 o 
  11   8   6       20.26      118.78     99.24 o 
  12   8   6      513.38      568.93    164.97 o 
  13   8   6       57.32      231.59    136.37 o 
 -17   9   6      188.95      439.43     80.82 o 
 -16   9   6       32.23      129.95     71.51 o 
 -15   9   6      521.68      443.40     84.17 o 
 -14   9   6     1684.70     1676.04    136.33 o 
 -13   9   6      346.65      367.32     65.30 o 
 -12   9   6        7.51       38.60     45.83 o 
 -11   9   6     1622.76     1648.71     96.51 o 
 -10   9   6      827.55      913.74     59.18 o 
  -9   9   6       59.67       54.67     30.80 o 
  -8   9   6      407.78      410.03     36.65 o 
  -7   9   6      281.36      349.67     29.22 o 
  -6   9   6      504.81      495.05     30.71 o 
  -5   9   6      535.75      596.77     33.83 o 
  -4   9   6      171.60      151.67     22.03 o 
  -3   9   6     1230.53     1072.42     40.47 o 
  -2   9   6     3659.09     3528.94     72.98 o 
  -1   9   6     2897.71     2875.17     66.58 o 
   0   9   6    30301.52    30525.46    302.68 o 
   1   9   6     3486.17     3483.71     76.84 o 
   2   9   6      537.87      480.90     34.67 o 
   3   9   6      898.32      927.29     43.65 o 
   4   9   6       17.14       15.94     26.03 o 
   5   9   6      757.42      781.48     61.43 o 
   6   9   6     4630.21     4197.40    149.60 o 
   7   9   6      182.44      160.75     58.09 o 
   8   9   6       82.24      133.50     40.71 o 
   9   9   6        0.53       83.20     68.67 o 
  10   9   6        1.74       28.91     65.18 o 
  11   9   6        1.39       63.60     88.19 o 
  12   9   6     1204.83     1401.95    590.14 o 
  13   9   6      294.19      628.60    218.72 o 
 -17  10   6        0.03      -59.45    132.51 o 
 -16  10   6        5.82      127.86     75.89 o 
 -15  10   6       46.91      -13.23     69.64 o 
 -14  10   6       78.28      145.80     76.31 o 
 -13  10   6       17.81      125.95     66.89 o 
 -12  10   6        6.28       24.72     50.01 o 
 -11  10   6      134.89      127.83     52.08 o 
 -10  10   6      321.89      269.02     43.18 o 
  -9  10   6     4549.94     4431.17    102.59 o 
  -8  10   6      554.92      605.62     40.83 o 
  -7  10   6     1133.82     1083.46     45.83 o 
  -6  10   6        0.26       15.13     19.01 o 
  -5  10   6      143.21      122.63     22.44 o 
  -4  10   6        0.09       19.61     18.52 o 
  -3  10   6     1514.78     1623.12     53.72 o 
  -2  10   6     1763.02     1810.99     60.07 o 
  -1  10   6      576.23      580.15     40.16 o 
   0  10   6    13324.34    13499.24    158.52 o 
   1  10   6     2213.42     2166.92     63.15 o 
   2  10   6       61.79       75.14     26.38 o 
   3  10   6      121.17       64.69     31.27 o 
   4  10   6     4372.97     4348.47    119.72 o 
   5  10   6        0.97       16.83     31.48 o 
   6  10   6       22.41       58.11     33.99 o 
   7  10   6      157.08       79.29     46.55 o 
   8  10   6       24.98        2.65     39.89 o 
   9  10   6       59.02       13.40     72.06 o 
  10  10   6       70.23      110.03     55.83 o 
  11  10   6      109.91      186.91     66.62 o 
  12  10   6     2210.11     1909.05    331.25 o 
 -16  11   6      159.91      534.95    125.47 o 
 -15  11   6        5.79      116.94     82.16 o 
 -14  11   6      235.39      202.33     84.96 o 
 -13  11   6      235.50      271.39     74.26 o 
 -12  11   6      652.85      589.48     75.80 o 
 -11  11   6     2251.67     2254.99    112.30 o 
 -10  11   6     1486.92     1479.12     84.78 o 
  -9  11   6     1891.58     1871.07     69.40 o 
  -8  11   6      287.71      270.83     38.42 o 
  -7  11   6      280.74      259.52     30.28 o 
  -6  11   6       45.55       26.18     20.18 o 
  -5  11   6       19.04       25.50     20.31 o 
  -4  11   6      613.35      641.64     37.38 o 
  -3  11   6       12.34       20.96     21.76 o 
  -2  11   6      230.36      261.79     33.69 o 
  -1  11   6     1876.13     2009.78     69.26 o 
   0  11   6      539.02      649.86     43.87 o 
   1  11   6       20.38       44.93     33.42 o 
   2  11   6      213.71      226.50     41.83 o 
   3  11   6     1661.30     1840.26     83.11 o 
   4  11   6     1724.41     1692.11     81.01 o 
   5  11   6       30.81       34.49     30.77 o 
   6  11   6       23.35       27.64     46.78 o 
   7  11   6       81.54       55.71     47.59 o 
   8  11   6      308.04      270.43     75.58 o 
   9  11   6      621.74      731.58    119.57 o 
  10  11   6      356.03      438.44     84.81 o 
  11  11   6       13.59      269.82     89.15 o 
  12  11   6      588.24      375.30    101.09 o 
 -16  12   6        9.33     -146.97     99.05 o 
 -15  12   6       52.96      348.46     82.85 o 
 -14  12   6       90.75      161.90     68.95 o 
 -13  12   6      397.86      293.19    111.51 o 
 -12  12   6       60.86       36.63     66.65 o 
 -11  12   6      558.13      503.23     64.50 o 
 -10  12   6      563.07      602.65     56.09 o 
  -9  12   6     1249.86     1351.83     74.26 o 
  -8  12   6      462.35      444.45     44.67 o 
  -7  12   6      113.29      173.53     34.06 o 
  -6  12   6     1132.17     1152.83     58.97 o 
  -5  12   6     3338.53     3298.91     70.88 o 
  -4  12   6       96.74      144.22     30.49 o 
  -3  12   6      464.65      507.12     38.49 o 
  -2  12   6     3052.95     2868.24     84.49 o 
  -1  12   6      274.53      218.78     44.02 o 
   0  12   6      763.37      902.26     68.17 o 
   1  12   6     7003.06     6797.66    145.82 o 
   2  12   6       29.34      -10.35     32.30 o 
   3  12   6      303.65      258.81     45.35 o 
   4  12   6       31.99       60.33     36.15 o 
   5  12   6        0.38       -1.43     50.85 o 
   6  12   6        0.82       92.66     47.32 o 
   7  12   6      536.49      488.37     75.36 o 
   8  12   6       93.67       60.60     48.02 o 
   9  12   6       68.88      193.59    100.34 o 
  10  12   6      603.85      547.73    120.41 o 
  11  12   6      109.23      287.17    120.04 o 
 -15  13   6        6.39       21.62    112.21 o 
 -14  13   6      958.71      805.69    102.15 o 
 -13  13   6       38.80       66.77     72.39 o 
 -12  13   6       67.67       55.35     77.23 o 
 -11  13   6     2668.58     2599.80    120.47 o 
 -10  13   6     2031.23     2021.58    103.24 o 
  -9  13   6      332.17      283.38     44.50 o 
  -8  13   6     1521.58     1607.13    103.94 o 
  -7  13   6     1248.52     1374.80     98.64 o 
  -6  13   6       94.12       68.30     33.86 o 
  -5  13   6       47.28       34.35     31.71 o 
  -4  13   6     1351.57     1344.33     69.28 o 
  -3  13   6        2.32       23.53     29.49 o 
  -2  13   6       19.26        3.20     33.97 o 
  -1  13   6       34.76       13.05     34.12 o 
   0  13   6      448.55      360.66     50.84 o 
   1  13   6      229.41      257.40     48.32 o 
   2  13   6     1981.63     1828.22     92.47 o 
   3  13   6     2539.03     2608.73    100.33 o 
   4  13   6      488.35      535.84     62.32 o 
   5  13   6      120.41      243.14     57.54 o 
   6  13   6      265.13      173.79     57.63 o 
   7  13   6      236.94      302.85     69.04 o 
   8  13   6      139.64      151.73     55.19 o 
   9  13   6      269.84      360.20    178.12 o 
  10  13   6       64.97      182.59     90.57 o 
  11  13   6      132.00      267.17    103.46 o 
 -15  14   6      297.31      202.82    113.59 o 
 -14  14   6      165.64       80.28    113.92 o 
 -13  14   6      165.27      194.49    107.21 o 
 -12  14   6     1002.80     1063.07    112.11 o 
 -11  14   6      931.01      764.65     81.26 o 
 -10  14   6      125.00      133.83     50.21 o 
  -9  14   6       51.96       53.76     40.25 o 
  -8  14   6     1172.38     1096.03     91.32 o 
  -7  14   6       63.39       60.90     37.97 o 
  -6  14   6      968.67     1002.50     76.46 o 
  -5  14   6     2865.21     2676.32    121.10 o 
  -4  14   6        0.01        2.79     32.01 o 
  -3  14   6      799.20      848.20     59.02 o 
  -2  14   6     4051.97     4332.25    127.73 o 
  -1  14   6     1045.54     1056.56     79.77 o 
   0  14   6       14.05        5.01     36.96 o 
   1  14   6    10911.46    10488.65    188.04 o 
   2  14   6      374.09      331.82     51.24 o 
   3  14   6      806.37      838.54     71.19 o 
   4  14   6     2877.36     2720.09    126.30 o 
   5  14   6       53.74       87.80     54.83 o 
   6  14   6      364.91      321.18     66.38 o 
   7  14   6       74.79      -13.11     51.50 o 
   8  14   6        3.37      113.93     56.41 o 
   9  14   6      135.91      192.83     97.04 o 
  10  14   6      432.22      466.14    112.03 o 
 -14  15   6     1368.24     1717.91    215.77 o 
 -13  15   6       92.99      185.54    108.60 o 
 -12  15   6      849.58      639.84    138.48 o 
 -11  15   6       30.68      117.88     79.31 o 
 -10  15   6      986.67      936.75    104.52 o 
  -9  15   6     3475.84     3317.59    127.72 o 
  -8  15   6     1199.23     1277.28     83.90 o 
  -7  15   6       29.09        9.55     36.06 o 
  -6  15   6        6.03       10.77     37.98 o 
  -5  15   6     1413.05     1401.22     79.00 o 
  -4  15   6     1326.85     1407.27     81.84 o 
  -3  15   6       14.44        7.22     31.59 o 
  -2  15   6     1243.36     1395.88     91.48 o 
  -1  15   6      404.90      332.33     51.31 o 
   0  15   6        0.02      -11.46     35.86 o 
   1  15   6     2484.16     2590.24    109.40 o 
   2  15   6        1.33       -6.96     38.49 o 
   3  15   6       10.76       42.13     50.02 o 
   4  15   6     3759.08     3647.50    140.33 o 
   5  15   6      139.05       85.98     54.31 o 
   6  15   6      390.17      429.46    100.33 o 
   7  15   6      442.18      450.48     82.47 o 
   8  15   6       59.36      150.82     65.94 o 
   9  15   6     1027.69     1038.64    155.49 o 
  10  15   6      196.94      429.39    113.47 o 
 -13  16   6      234.01     -175.07     97.76 o 
 -12  16   6       14.79      -51.46    117.66 o 
 -11  16   6     1028.54      992.33    170.30 o 
 -10  16   6       76.07       60.12     60.67 o 
  -9  16   6        0.01       39.16     69.40 o 
  -8  16   6     2550.82     2500.41    150.46 o 
  -7  16   6       25.20       61.08     39.56 o 
  -6  16   6     1043.18     1160.71     74.52 o 
  -5  16   6      150.11      170.45     48.66 o 
  -4  16   6      818.52      836.30     87.72 o 
  -3  16   6       77.32      137.65     45.48 o 
  -2  16   6       57.09       69.93     42.60 o 
  -1  16   6      111.63      132.66     47.11 o 
   0  16   6       14.53      -22.70     40.61 o 
   1  16   6      650.57      627.66     69.70 o 
   2  16   6       33.43       56.94     52.83 o 
   3  16   6     1512.75     1571.65    116.44 o 
   4  16   6      117.80      -22.28     56.11 o 
   5  16   6       54.28       26.57     50.75 o 
   6  16   6       42.73        4.80     46.84 o 
   7  16   6      720.92      634.46    118.56 o 
   8  16   6      161.74      167.56     66.48 o 
   9  16   6      210.76      253.78    118.15 o 
 -12  17   6      120.55       -6.66    129.09 o 
 -11  17   6      419.67      206.54    138.62 o 
 -10  17   6       13.85       54.96     77.59 o 
  -9  17   6       97.15       90.98     73.56 o 
  -8  17   6     2270.30     2309.44    121.15 o 
  -7  17   6        5.86       59.42     73.19 o 
  -6  17   6      289.18      281.88     53.50 o 
  -5  17   6      150.26      178.47     49.97 o 
  -4  17   6       83.58      115.21     44.82 o 
  -3  17   6      414.11      337.43     60.18 o 
  -2  17   6      158.31      183.19     63.98 o 
  -1  17   6        5.16        2.61     44.80 o 
   0  17   6       17.66       50.75     44.41 o 
   1  17   6      829.07      935.81     98.21 o 
   2  17   6       36.94       92.78     59.43 o 
   3  17   6     1578.89     1694.80    124.50 o 
   4  17   6        3.22       14.87     54.01 o 
   5  17   6      443.05      527.04     81.31 o 
   6  17   6       97.72      112.48     63.11 o 
   7  17   6       22.49       64.88     60.19 o 
   8  17   6        0.17       52.29     76.01 o 
 -11  18   6        3.01     -124.61    201.82 o 
 -10  18   6       23.71      123.32     74.19 o 
  -9  18   6      122.71       90.81     67.62 o 
  -8  18   6     1588.59     1515.80     91.25 o 
  -7  18   6       43.26       88.74     62.56 o 
  -6  18   6        3.31       15.89     49.44 o 
  -5  18   6      238.26      140.19     50.33 o 
  -4  18   6     1058.91     1213.79     82.13 o 
  -3  18   6      895.20     1008.13     83.09 o 
  -2  18   6      211.87      168.03     83.51 o 
  -1  18   6     1366.62     1531.41    109.98 o 
   0  18   6       72.68       75.53     58.95 o 
   1  18   6       18.73       36.74     49.17 o 
   2  18   6      411.83      489.05     73.25 o 
   3  18   6      114.72      108.62     74.17 o 
   4  18   6       60.87       45.33     56.45 o 
   5  18   6      203.20      160.42     69.03 o 
   6  18   6      359.82      280.07     73.75 o 
   7  18   6       64.87       63.05     65.98 o 
 -10  19   6     1386.51     1653.23    169.54 o 
  -9  19   6      344.11      247.62    118.62 o 
  -8  19   6      145.18       33.30     77.68 o 
  -7  19   6      752.49      753.66     88.52 o 
  -6  19   6       14.65       36.13     68.62 o 
  -5  19   6      384.87      359.64     69.50 o 
  -4  19   6        6.14       48.27     57.89 o 
  -3  19   6      531.81      464.95     78.30 o 
  -2  19   6      193.40      140.59     88.45 o 
  -1  19   6      283.90      259.22     63.98 o 
   0  19   6        5.55       34.69     54.68 o 
   1  19   6      385.50      359.94     75.14 o 
   2  19   6       75.67      157.56     62.40 o 
   3  19   6      110.85      185.07     81.39 o 
   4  19   6       34.83      -29.78     60.14 o 
   5  19   6      250.25      300.48     84.00 o 
   6  19   6        5.19       85.16     68.90 o 
  -9  20   6      204.31       35.81    106.71 o 
  -8  20   6     2152.38     2100.76    242.70 o 
  -7  20   6        7.76      -75.38     87.64 o 
  -6  20   6      296.53      315.97     54.60 o 
  -5  20   6      115.84      226.03     51.46 o 
  -4  20   6      533.85      645.96     96.78 o 
  -3  20   6      139.51      171.93     62.81 o 
  -2  20   6      459.50      408.95     75.95 o 
  -1  20   6      788.95      724.67    109.34 o 
   0  20   6        1.02       48.03     95.17 o 
   1  20   6      206.65      244.57     97.27 o 
   2  20   6      405.24      484.60    118.49 o 
   3  20   6       11.52      145.95     96.78 o 
   4  20   6      217.51      200.07     79.31 o 
  -6  21   6        1.05      -16.98     73.82 o 
  -5  21   6      933.64     1152.83    125.97 o 
  -4  21   6       43.54      138.75    115.24 o 
  -3  21   6      133.75      128.75     79.18 o 
  -2  21   6      657.08      644.73    141.40 o 
  -1  21   6       43.40       29.32    103.73 o 
   0  21   6      301.34      307.94    204.13 o 
   1  21   6       51.44      186.46    164.77 o 
   2  21   6      608.87      583.62    105.95 o 
 -19   1   7       20.51      539.59    178.67 o 
 -18   1   7       55.88      492.64    155.44 o 
 -17   1   7       73.93      407.76     80.74 o 
 -16   1   7       75.88      284.80    128.34 o 
 -15   1   7     2310.77     2335.96    134.22 o 
 -14   1   7       37.24      116.23     57.28 o 
 -13   1   7      381.31      389.98     62.66 o 
 -12   1   7     5629.61     5382.11    147.95 o 
 -11   1   7       61.93       48.63     28.15 o 
 -10   1   7      989.07     1001.13     53.04 o 
  -9   1   7      486.66      508.86     29.80 o 
  -8   1   7     3255.34     3492.18     59.47 o 
  -7   1   7      186.51      202.70     21.70 o 
  -6   1   7      307.48      374.76     25.62 o 
  -5   1   7       11.82        5.38     15.03 o 
  -4   1   7        6.89        3.87     16.04 o 
  -3   1   7       19.61       41.52     15.32 o 
  -2   1   7     2274.37     2239.80     40.29 o 
  -1   1   7       95.88      152.42     15.22 o 
   0   1   7        1.02        2.76     15.38 o 
   1   1   7      330.95      345.15     20.91 o 
   2   1   7       43.58       21.38     15.55 o 
   3   1   7     4929.85     4967.45    128.64 o 
   4   1   7        0.64       15.34     31.01 o 
   5   1   7     3503.52     3777.70     61.47 o 
   6   1   7      975.53      991.96     52.89 o 
   7   1   7      356.04      291.42     26.66 o 
   8   1   7     7211.28     7414.81     98.02 o 
   9   1   7      110.74       83.26     64.05 o 
  10   1   7       17.03       36.72     69.47 o 
  11   1   7      659.16      522.52     99.64 o 
  12   1   7       64.37       50.43     93.95 o 
  13   1   7        8.05      193.00    113.21 o 
  14   1   7      350.34      430.82    219.05 o 
 -19   2   7      136.35      169.33    108.94 o 
 -18   2   7      228.04      735.63    107.45 o 
 -17   2   7       31.61      201.23     97.70 o 
 -16   2   7      204.61      450.48     82.58 o 
 -15   2   7      350.12      329.65    105.74 o 
 -14   2   7       30.64       71.83     45.06 o 
 -13   2   7      574.31      494.43     66.11 o 
 -12   2   7     1179.14     1004.84     78.50 o 
 -11   2   7       45.64       79.39     29.27 o 
 -10   2   7      122.67      174.30     26.35 o 
  -9   2   7      406.80      455.65     32.27 o 
  -8   2   7       12.22        5.31     15.86 o 
  -7   2   7     4234.29     4367.24     61.54 o 
  -6   2   7      294.66      317.86     24.06 o 
  -5   2   7      255.78      287.35     22.10 o 
  -4   2   7       34.69      -10.27     14.83 o 
  -3   2   7      291.10      261.31     20.42 o 
  -2   2   7       57.34       71.20     16.15 o 
  -1   2   7      170.74      176.58     17.36 o 
   0   2   7     1170.43     1198.05     27.32 o 
   1   2   7      131.11      152.02     18.25 o 
   2   2   7    17560.53    17170.80    166.27 o 
   3   2   7      895.26      793.18     32.35 o 
   4   2   7      470.51      468.23     24.27 o 
   5   2   7     4595.93     4761.13     66.13 o 
   6   2   7      348.45      354.51     27.60 o 
   7   2   7      774.34      813.58     42.02 o 
   8   2   7        4.61       22.42     21.56 o 
   9   2   7      941.11      905.72    104.78 o 
  10   2   7      452.86      488.74     94.21 o 
  11   2   7      502.14      290.94    115.09 o 
  12   2   7      665.39      566.70    139.20 o 
  13   2   7       58.61       92.16    104.50 o 
  14   2   7      132.35       68.18    209.44 o 
 -18   3   7       21.48      338.65    138.70 o 
 -17   3   7        2.01      391.29    148.20 o 
 -16   3   7      453.44      661.54    161.36 o 
 -15   3   7      738.34      772.07    116.91 o 
 -14   3   7       55.98      116.04     51.23 o 
 -13   3   7     9312.44     8570.39    217.55 o 
 -12   3   7     1262.39     1221.11     86.47 o 
 -11   3   7      479.05      353.70     42.84 o 
 -10   3   7     6496.72     6300.31    100.31 o 
  -9   3   7     4930.86     4948.01     73.37 o 
  -8   3   7      104.84      102.70     19.56 o 
  -7   3   7      293.31      182.68     21.78 o 
  -6   3   7      749.62      739.36     32.89 o 
  -5   3   7      216.27      202.30     19.77 o 
  -4   3   7     6498.67     6673.11     67.35 o 
  -3   3   7     1415.33     1451.36     36.91 o 
  -2   3   7      817.15      855.50     31.76 o 
  -1   3   7        4.80        6.39     11.55 o 
   0   3   7      393.46      405.33     19.07 o 
   1   3   7      101.58       72.58     17.32 o 
   2   3   7     5796.06     5877.97     78.29 o 
   3   3   7       60.16       18.72     14.86 o 
   4   3   7      474.66      456.69     26.73 o 
   5   3   7       52.62       47.40     24.26 o 
   6   3   7     1046.16     1015.60     37.96 o 
   7   3   7      368.68      341.54     38.96 o 
   8   3   7      427.23      427.31     40.58 o 
   9   3   7      726.49      798.20    101.65 o 
  10   3   7       98.17      127.15     92.29 o 
  11   3   7     2328.75     2872.86    298.72 o 
  12   3   7      109.00      293.42    122.94 o 
  13   3   7       10.61       21.36    124.95 o 
 -18   4   7      258.32      629.15    125.31 o 
 -17   4   7       58.50      211.39     76.69 o 
 -16   4   7     1308.17     1529.58    129.72 o 
 -15   4   7      161.19      244.92     75.04 o 
 -14   4   7       68.35       88.79     52.19 o 
 -13   4   7     1405.64     1453.14     96.73 o 
 -12   4   7     1048.14     1022.27     81.26 o 
 -11   4   7      633.31      621.32     55.75 o 
 -10   4   7      990.35     1008.65     50.84 o 
  -9   4   7       17.18        9.09     17.86 o 
  -8   4   7      450.39      395.10     27.67 o 
  -7   4   7     1224.29     1465.90     46.50 o 
  -6   4   7      413.02      429.92     26.23 o 
  -5   4   7      172.34      218.39     21.56 o 
  -4   4   7     9380.08     9338.25     83.50 o 
  -3   4   7     5397.73     5500.55     68.61 o 
  -2   4   7      549.05      612.05     27.90 o 
  -1   4   7    11567.81    11493.37    106.27 o 
   0   4   7      584.34      530.94     23.72 o 
   1   4   7      107.30      113.28     13.94 o 
   2   4   7      514.87      659.03     30.54 o 
   3   4   7       52.25       33.60     17.66 o 
   4   4   7       39.51       48.81     18.17 o 
   5   4   7      468.98      481.99     30.84 o 
   6   4   7      804.79      868.97     59.73 o 
   7   4   7        0.32       -0.92     26.80 o 
   8   4   7       25.68       32.17     31.41 o 
   9   4   7      223.76       48.23     93.26 o 
  10   4   7        7.83      107.56     95.15 o 
  11   4   7      111.30      150.58     97.75 o 
  12   4   7       52.62      124.62    109.92 o 
  13   4   7        2.68       51.85    114.14 o 
 -18   5   7       14.89      280.73    106.44 o 
 -17   5   7        1.41      361.31     83.59 o 
 -16   5   7     1868.19     1717.06    133.66 o 
 -15   5   7       46.13      145.62     73.63 o 
 -14   5   7        8.38       18.98     51.35 o 
 -13   5   7     3888.45     3814.24    127.43 o 
 -12   5   7     3723.51     3402.53    117.85 o 
 -11   5   7        0.57       52.60     43.63 o 
 -10   5   7     8131.07     8009.39    109.75 o 
  -9   5   7     1095.91     1113.73     45.34 o 
  -8   5   7      236.08      212.10     24.27 o 
  -7   5   7      842.75      709.85     36.77 o 
  -6   5   7      159.42      151.12     21.32 o 
  -5   5   7      213.21      227.94     23.11 o 
  -4   5   7      243.47      340.21     23.04 o 
  -3   5   7     1548.42     1633.17     43.90 o 
  -2   5   7        5.41      -13.60     15.98 o 
  -1   5   7    13851.00    14184.25    142.29 o 
   0   5   7     3816.75     3594.21     57.98 o 
   1   5   7       67.13       90.90     14.04 o 
   2   5   7       22.40       16.56     14.51 o 
   3   5   7     2406.56     2321.08     62.92 o 
   4   5   7      163.51      167.60     24.21 o 
   5   5   7        5.71       56.39     19.21 o 
   6   5   7       45.60       70.32     22.28 o 
   7   5   7       38.93       25.60     25.91 o 
   8   5   7      812.63      924.75     82.05 o 
   9   5   7      158.47       42.79     94.36 o 
  10   5   7      366.41      312.10    103.52 o 
  11   5   7        3.15       49.74     97.95 o 
  12   5   7      161.84      164.32    110.59 o 
  13   5   7       48.61      -16.18    122.41 o 
 -18   6   7       62.37      607.47    163.20 o 
 -17   6   7       16.09      275.74     84.16 o 
 -16   6   7     1327.50     1511.95    133.03 o 
 -15   6   7      146.94      208.40     78.46 o 
 -14   6   7      117.63       61.63     56.20 o 
 -13   6   7     2673.28     2436.79    131.66 o 
 -12   6   7     4386.73     4174.50    131.12 o 
 -11   6   7      560.46      503.61     63.21 o 
 -10   6   7      671.44      756.24     41.94 o 
  -9   6   7     1534.21     1538.91     51.34 o 
  -8   6   7       23.70       53.09     20.18 o 
  -7   6   7     9587.22     9819.09    110.42 o 
  -6   6   7      295.87      285.02     24.36 o 
  -5   6   7     1550.43     1645.48     46.45 o 
  -4   6   7     5236.33     5307.86     70.76 o 
  -3   6   7       31.91       29.17     16.47 o 
  -2   6   7      589.33      603.96     32.47 o 
  -1   6   7     5305.99     4791.75     75.04 o 
   0   6   7       28.66       32.89     16.69 o 
   1   6   7       20.10       -2.61     12.23 o 
   2   6   7    14862.83    14689.21    161.10 o 
   3   6   7     3109.14     2989.88     58.69 o 
   4   6   7       18.07       74.04     21.64 o 
   5   6   7      590.17      632.59     37.13 o 
   6   6   7      654.97      674.27     51.41 o 
   7   6   7       87.48      101.05     33.54 o 
   8   6   7      431.49      366.71     64.09 o 
   9   6   7     1300.15     1244.03    158.91 o 
  10   6   7        1.67       67.11     97.52 o 
  11   6   7      274.80      210.41    120.42 o 
  12   6   7      205.04      238.18    117.38 o 
  13   6   7       82.45      217.53    137.80 o 
 -18   7   7       73.20      -20.87    129.39 o 
 -17   7   7      248.09      405.07    129.64 o 
 -16   7   7      825.79      774.50    117.51 o 
 -15   7   7      235.97      248.76     89.51 o 
 -14   7   7      201.63      247.59     63.12 o 
 -13   7   7      631.27      767.41     78.37 o 
 -12   7   7      305.84      278.44     61.14 o 
 -11   7   7      141.45       70.86     48.33 o 
 -10   7   7     3563.21     3572.20     83.15 o 
  -9   7   7       29.61       44.71     23.25 o 
  -8   7   7        1.12        1.78     18.68 o 
  -7   7   7     4063.70     3658.04     64.31 o 
  -6   7   7     4294.17     4118.64     66.49 o 
  -5   7   7      213.78      211.29     22.92 o 
  -4   7   7      219.78      318.31     24.98 o 
  -3   7   7     5620.91     5374.07     80.31 o 
  -2   7   7      576.80      586.33     33.39 o 
  -1   7   7      934.47      876.65     36.24 o 
   0   7   7       38.63       42.54     19.30 o 
   1   7   7        0.90       39.63     18.16 o 
   2   7   7     2987.66     2909.65     88.53 o 
   3   7   7      934.50     1106.22     43.61 o 
   4   7   7      641.53      676.06     44.59 o 
   5   7   7      944.10      927.95     53.63 o 
   6   7   7     1315.89     1414.03     82.44 o 
   7   7   7       27.21       39.06     30.45 o 
   8   7   7       38.34      -13.75     52.60 o 
   9   7   7      628.39      568.35    140.94 o 
  10   7   7       24.69      137.55    102.72 o 
  11   7   7      847.08     1207.56    199.32 o 
  12   7   7      298.14      463.48    145.11 o 
  13   7   7        0.41      117.52    121.85 o 
 -17   8   7       37.57      283.47     93.13 o 
 -16   8   7      379.19      460.50     94.41 o 
 -15   8   7      124.55      214.63     87.73 o 
 -14   8   7      322.44      404.17     87.61 o 
 -13   8   7     1655.24     1857.13    108.22 o 
 -12   8   7     3587.67     3400.38    114.16 o 
 -11   8   7       17.89       10.82     47.03 o 
 -10   8   7      184.34      203.15     38.40 o 
  -9   8   7     1073.67     1098.40     51.15 o 
  -8   8   7      346.94      335.78     31.00 o 
  -7   8   7      737.04      784.92     38.44 o 
  -6   8   7       30.12       13.14     18.47 o 
  -5   8   7      243.01      229.41     23.92 o 
  -4   8   7      292.51      316.98     26.05 o 
  -3   8   7       23.80       -0.04     17.29 o 
  -2   8   7      260.13      272.59     27.71 o 
  -1   8   7    33205.43    34236.53    297.50 o 
   0   8   7     8523.94     8390.20    112.93 o 
   1   8   7      101.21       93.32     23.51 o 
   2   8   7     4030.41     3687.60     87.15 o 
   3   8   7      147.47      162.58     23.79 o 
   4   8   7       40.33       53.55     17.90 o 
   5   8   7     8766.03     8967.70    164.87 o 
   6   8   7     1888.01     2034.38    125.34 o 
   7   8   7      389.04      329.74     55.31 o 
   8   8   7     1338.26     1406.68     88.55 o 
   9   8   7       28.07      -83.14     84.68 o 
  10   8   7       15.50      119.59    108.27 o 
  11   8   7        4.44       67.59    101.21 o 
  12   8   7       11.54      176.99    134.98 o 
 -17   9   7      194.23      131.46    107.89 o 
 -16   9   7       21.28      125.40     82.10 o 
 -15   9   7      711.17      706.36    105.07 o 
 -14   9   7      149.63       82.45     66.01 o 
 -13   9   7       57.45      104.87     56.46 o 
 -12   9   7      114.39       85.66     48.54 o 
 -11   9   7      190.51      205.65     56.75 o 
 -10   9   7      336.39      359.75     43.92 o 
  -9   9   7     1581.71     1608.92     65.67 o 
  -8   9   7      240.49      240.55     30.52 o 
  -7   9   7      402.46      376.93     31.37 o 
  -6   9   7        2.70        1.16     19.04 o 
  -5   9   7       30.11       15.32     18.69 o 
  -4   9   7       13.86       -3.22     17.44 o 
  -3   9   7     3867.52     3772.31     73.05 o 
  -2   9   7      858.00      809.15     45.45 o 
  -1   9   7    25028.26    25273.95    243.15 o 
   0   9   7    13245.31    12708.02    151.77 o 
   1   9   7      151.16      106.07     25.27 o 
   2   9   7       24.61       59.82     22.50 o 
   3   9   7      281.84      252.35     39.98 o 
   4   9   7      614.83      641.38     50.27 o 
   5   9   7      576.94      493.16     57.73 o 
   6   9   7      352.15      265.64     47.98 o 
   7   9   7        8.78       82.72     45.06 o 
   8   9   7      702.38      604.75     71.08 o 
   9   9   7      122.58      122.45     56.07 o 
  10   9   7       43.11      145.98     73.30 o 
  11   9   7        2.07      142.05     93.07 o 
  12   9   7      826.16     1006.05    190.37 o 
 -17  10   7      171.51      181.57    128.70 o 
 -16  10   7        6.14       69.89     74.26 o 
 -15  10   7      529.98      700.64    109.50 o 
 -14  10   7       58.11      135.46     73.99 o 
 -13  10   7      318.09      371.66     66.84 o 
 -12  10   7     5676.30     5191.95    147.54 o 
 -11  10   7        4.52       -5.23     40.00 o 
 -10  10   7     3287.13     3123.62     91.90 o 
  -9  10   7     2002.34     1998.86     77.86 o 
  -8  10   7      140.78      159.53     28.96 o 
  -7  10   7      232.07      244.65     28.29 o 
  -6  10   7       81.01       89.66     23.50 o 
  -5  10   7     1827.61     1782.03     56.51 o 
  -4  10   7       40.05       28.52     22.46 o 
  -3  10   7      529.08      498.68     36.69 o 
  -2  10   7      105.25       78.04     24.50 o 
  -1  10   7     9637.02     9663.21    137.43 o 
   0  10   7       58.70        9.14     23.38 o 
   1  10   7       42.77       41.84     27.98 o 
   2  10   7      647.80      577.74     53.11 o 
   3  10   7     1343.94     1449.03     84.30 o 
   4  10   7      531.04      455.02     51.85 o 
   5  10   7        0.54       27.02     32.09 o 
   6  10   7      170.42      186.28     54.50 o 
   7  10   7       12.51       20.08     45.90 o 
   8  10   7      630.57      538.01    121.72 o 
   9  10   7      405.46      277.29     67.68 o 
  10  10   7      124.44      181.45     68.45 o 
  11  10   7       16.00      127.39     99.05 o 
  12  10   7       72.66      357.68    123.04 o 
 -16  11   7      203.61      132.67    121.66 o 
 -15  11   7       15.69       67.18     77.27 o 
 -14  11   7      193.68      294.15     77.31 o 
 -13  11   7      324.39      406.02     82.20 o 
 -12  11   7     1109.42     1055.97     96.80 o 
 -11  11   7       40.11       97.37     47.27 o 
 -10  11   7      243.19      230.36     40.43 o 
  -9  11   7     4230.25     3742.87    100.83 o 
  -8  11   7      990.69     1065.63     70.35 o 
  -7  11   7      164.38      179.23     31.16 o 
  -6  11   7     2421.59     2411.23     66.03 o 
  -5  11   7       10.37       16.26     23.73 o 
  -4  11   7       21.94       16.28     22.85 o 
  -3  11   7     1565.17     1633.75     67.38 o 
  -2  11   7       49.18       -3.91     24.63 o 
  -1  11   7     3038.74     2760.14     92.57 o 
   0  11   7     1651.88     1638.09     83.62 o 
   1  11   7      586.23      570.23     55.59 o 
   2  11   7     3908.22     3766.84    107.53 o 
   3  11   7       41.30       89.88     34.70 o 
   4  11   7        4.75       15.78     30.13 o 
   5  11   7      575.16      608.73     75.35 o 
   6  11   7        7.92       -2.07     43.71 o 
   7  11   7      178.85      141.07     51.53 o 
   8  11   7      268.88      267.25     61.02 o 
   9  11   7      847.71      809.68    117.57 o 
  10  11   7        1.92      132.27    137.03 o 
  11  11   7     1462.98     1674.51    302.67 o 
 -16  12   7        5.50      -27.15    142.40 o 
 -15  12   7      224.20      267.21     79.70 o 
 -14  12   7       16.30       65.20     94.09 o 
 -13  12   7       52.42       25.67     96.61 o 
 -12  12   7        8.66      -20.52     70.18 o 
 -11  12   7      103.94      108.79     56.52 o 
 -10  12   7     2210.93     2232.21     99.71 o 
  -9  12   7     4342.15     4127.79    113.63 o 
  -8  12   7      523.26      360.97     68.49 o 
  -7  12   7       11.17       20.68     31.77 o 
  -6  12   7      420.43      493.70     42.62 o 
  -5  12   7      234.18      239.80     35.70 o 
  -4  12   7      329.15      328.21     40.49 o 
  -3  12   7      429.21      475.36     57.16 o 
  -2  12   7      396.43      396.55     55.13 o 
  -1  12   7     3039.33     3057.69    107.85 o 
   0  12   7     3145.94     3155.63    103.87 o 
   1  12   7     3574.53     3230.35    118.39 o 
   2  12   7     4948.60     4726.52    119.22 o 
   3  12   7     1953.12     2022.80     93.78 o 
   4  12   7      386.95      470.36     62.77 o 
   5  12   7        0.02       21.42     46.69 o 
   6  12   7      396.99      302.73     62.33 o 
   7  12   7        0.01       40.94     48.44 o 
   8  12   7      240.10      340.36     83.20 o 
   9  12   7        3.82       46.66     70.07 o 
  10  12   7        8.87      138.29     76.03 o 
  11  12   7      515.74      580.68    117.75 o 
 -15  13   7      626.52      487.56    123.98 o 
 -14  13   7       54.15      147.19     81.61 o 
 -13  13   7       50.40       93.88     76.47 o 
 -12  13   7     1667.27     1599.03    134.78 o 
 -11  13   7      151.94      211.07     66.33 o 
 -10  13   7       88.16       81.69     41.36 o 
  -9  13   7     1504.96     1508.07     83.79 o 
  -8  13   7        0.16      -22.69     45.12 o 
  -7  13   7       72.46      135.16     46.65 o 
  -6  13   7      295.16      252.00     44.50 o 
  -5  13   7      508.90      621.60     54.77 o 
  -4  13   7      295.41      316.51     44.45 o 
  -3  13   7      578.60      655.83     67.14 o 
  -2  13   7      145.04      155.86     46.25 o 
  -1  13   7     4165.35     3959.52    126.02 o 
   0  13   7     2632.90     2668.23    105.13 o 
   1  13   7      434.78      419.97     54.33 o 
   2  13   7     1546.90     1539.41     85.17 o 
   3  13   7     1729.19     1873.98     99.77 o 
   4  13   7      476.03      458.90     73.20 o 
   5  13   7       83.93       53.90     51.31 o 
   6  13   7     1177.53     1005.35     97.64 o 
   7  13   7       11.30      -94.79     47.39 o 
   8  13   7        2.95       55.29     64.32 o 
   9  13   7      418.98      370.49    141.99 o 
  10  13   7       48.43      150.23    107.34 o 
 -15  14   7       13.45      -96.30    117.37 o 
 -14  14   7      186.63       56.88    141.76 o 
 -13  14   7       50.60      -43.37     96.28 o 
 -12  14   7      165.62      185.04     89.59 o 
 -11  14   7      518.75      551.34     88.13 o 
 -10  14   7     1097.08     1040.58     75.16 o 
  -9  14   7      558.74      623.35     65.51 o 
  -8  14   7      345.40      412.18     55.36 o 
  -7  14   7       51.68       46.89     43.79 o 
  -6  14   7      516.69      548.25     65.50 o 
  -5  14   7       46.94       46.64     36.14 o 
  -4  14   7      148.01      106.93     36.89 o 
  -3  14   7     1370.02     1536.00     98.04 o 
  -2  14   7      110.68      109.34     43.91 o 
  -1  14   7     3934.07     3647.92    121.15 o 
   0  14   7     1477.44     1544.93     93.91 o 
   1  14   7     1292.28     1194.88     80.39 o 
   2  14   7     1235.05     1153.27     78.98 o 
   3  14   7      991.12      961.87     91.27 o 
   4  14   7       42.52       37.01     48.11 o 
   5  14   7       90.74      110.31     54.85 o 
   6  14   7        5.84       19.15     51.36 o 
   7  14   7       56.86      109.25     57.62 o 
   8  14   7      146.08      177.26     68.57 o 
   9  14   7        0.77       96.02     85.87 o 
  10  14   7      135.76      324.77    100.67 o 
 -14  15   7      160.15      232.24    121.30 o 
 -13  15   7      167.65      200.30    112.39 o 
 -12  15   7       42.88       15.46     78.73 o 
 -11  15   7       39.88       16.33     67.58 o 
 -10  15   7      267.45      240.95     60.94 o 
  -9  15   7      134.31      100.45     44.66 o 
  -8  15   7      272.85      248.55     54.72 o 
  -7  15   7       48.92       55.99     39.94 o 
  -6  15   7      681.22      746.88     79.18 o 
  -5  15   7      441.07      428.80     61.60 o 
  -4  15   7      194.61      154.10     42.44 o 
  -3  15   7     2952.98     2926.07    137.36 o 
  -2  15   7     1140.73     1193.55     90.41 o 
  -1  15   7       95.10       52.25     43.60 o 
   0  15   7     1268.22     1301.86     85.62 o 
   1  15   7        4.32       44.67     39.21 o 
   2  15   7       14.28       80.10     52.80 o 
   3  15   7       92.49       96.07     55.12 o 
   4  15   7      332.90      329.92     66.31 o 
   5  15   7        0.53       54.54     54.96 o 
   6  15   7       93.72      150.66     59.60 o 
   7  15   7       10.85      -47.49     51.55 o 
   8  15   7      326.78      270.95     71.68 o 
   9  15   7        2.63       22.21     84.65 o 
 -13  16   7        1.33      -46.37    139.78 o 
 -12  16   7      209.08       59.64    140.43 o 
 -11  16   7      123.65      221.18     78.15 o 
 -10  16   7     1287.42     1131.03    121.16 o 
  -9  16   7     2777.86     2758.72    153.17 o 
  -8  16   7      685.33      633.02    100.84 o 
  -7  16   7      138.37      107.06     47.32 o 
  -6  16   7        0.85       50.59     43.36 o 
  -5  16   7        7.85       59.92     46.70 o 
  -4  16   7       65.59      -11.14     42.88 o 
  -3  16   7      825.06      903.03     93.29 o 
  -2  16   7        4.83      -32.23     47.60 o 
  -1  16   7      144.52      139.38     44.23 o 
   0  16   7     1673.71     1695.75    109.81 o 
   1  16   7      483.96      427.50     76.73 o 
   2  16   7       15.22        3.86     50.30 o 
   3  16   7      257.18      233.40     66.09 o 
   4  16   7      618.51      717.63     89.08 o 
   5  16   7      536.92      537.30     95.18 o 
   6  16   7      251.68      215.90     64.22 o 
   7  16   7      563.07      582.93     94.17 o 
   8  16   7       17.30      189.42     72.55 o 
 -12  17   7      421.03      343.22    347.66 o 
 -11  17   7       73.44     -105.64     95.76 o 
 -10  17   7     1033.62      942.45     98.73 o 
  -9  17   7     1677.35     1728.03    133.73 o 
  -8  17   7        9.54      -38.09     45.82 o 
  -7  17   7       80.23      103.37     52.01 o 
  -6  17   7     1257.79     1272.63    112.91 o 
  -5  17   7      814.58      934.25     83.35 o 
  -4  17   7      169.03      213.61     77.22 o 
  -3  17   7       79.89       11.91     60.11 o 
  -2  17   7      345.73      330.94     83.56 o 
  -1  17   7        5.10       38.60     46.49 o 
   0  17   7     2616.72     2677.21    142.63 o 
   1  17   7        7.32      -11.24     52.17 o 
   2  17   7       58.76      -34.52     56.23 o 
   3  17   7        0.05       17.53     54.57 o 
   4  17   7      189.27      173.59     64.51 o 
   5  17   7      497.75      345.06     75.91 o 
   6  17   7        4.64       10.55     89.11 o 
   7  17   7       40.17       69.76     60.19 o 
 -11  18   7      209.16       -4.78    117.77 o 
 -10  18   7     1306.68     1256.58    157.85 o 
  -9  18   7      820.85      755.59    122.91 o 
  -8  18   7       71.18       89.18     92.89 o 
  -7  18   7      128.62      146.32     50.63 o 
  -6  18   7      186.02      129.42     63.63 o 
  -5  18   7      925.18     1040.15     77.74 o 
  -4  18   7       89.24       66.63     51.67 o 
  -3  18   7     1535.91     1594.09    117.42 o 
  -2  18   7       14.70       63.96     69.29 o 
  -1  18   7        0.02       47.53     59.02 o 
   0  18   7      570.16      501.94     83.01 o 
   1  18   7        5.47      117.34     61.93 o 
   2  18   7       51.98       86.85     59.25 o 
   3  18   7      378.36      350.30     89.12 o 
   4  18   7       90.34      184.75     66.79 o 
   5  18   7       12.00       69.17     86.97 o 
   6  18   7       54.49      115.64     76.16 o 
 -10  19   7      478.62      280.55    136.02 o 
  -9  19   7        0.08      -59.10    150.34 o 
  -8  19   7      529.00      458.92    113.27 o 
  -7  19   7       15.05       82.81     49.79 o 
  -6  19   7        7.85       77.72     65.35 o 
  -5  19   7        7.36       95.30     59.49 o 
  -4  19   7      362.17      322.00     70.95 o 
  -3  19   7      473.51      536.60     83.70 o 
  -2  19   7       52.70      -27.13     51.25 o 
  -1  19   7        7.75       39.26     73.31 o 
   0  19   7      190.98      280.82     76.00 o 
   1  19   7       82.27       77.09     72.23 o 
   2  19   7       14.28      -30.58     72.81 o 
   3  19   7      321.96      289.25     83.76 o 
   4  19   7      159.48       73.18     60.55 o 
   5  19   7      139.11       84.76     91.41 o 
  -8  20   7       84.20      -13.58    103.20 o 
  -7  20   7       13.49       87.12     50.93 o 
  -6  20   7       34.57      224.59    101.25 o 
  -5  20   7      594.80      649.31    102.92 o 
  -4  20   7       84.52       50.01    101.00 o 
  -3  20   7      245.01      431.51    101.26 o 
  -2  20   7       36.69      153.58     83.83 o 
  -1  20   7       61.10       99.10     97.43 o 
   0  20   7      119.90      130.97     67.32 o 
   1  20   7       54.80      181.81    106.93 o 
   2  20   7      137.29      252.46     83.86 o 
   3  20   7      629.47      623.00    102.96 o 
  -6  21   7      115.37      331.05    145.78 o 
  -5  21   7       37.18      -74.92    102.09 o 
  -4  21   7      240.72      165.87    137.74 o 
  -3  21   7       72.67      110.68    126.77 o 
  -2  21   7       21.20      148.88    172.27 o 
  -1  21   7        1.33      146.72    109.75 o 
   0  21   7      173.19      263.12    188.58 o 
   1  21   7        1.30      101.43    126.70 o 
 -19   0   8      367.18      616.82    232.70 o 
 -18   0   8      192.04      459.01    303.18 o 
 -17   0   8      587.12      956.73    242.76 o 
 -16   0   8      236.21      208.84    117.90 o 
 -15   0   8      390.20      519.78    166.24 o 
 -14   0   8     1728.78     1843.25    149.98 o 
 -13   0   8     2352.54     1695.03    142.64 o 
 -12   0   8      227.28      265.33     78.57 o 
 -11   0   8     3054.64     2869.86    111.23 o 
 -10   0   8      160.14      124.97     32.36 o 
  -9   0   8       14.21       10.01     23.56 o 
  -8   0   8     7771.81     7531.41    130.36 o 
  -7   0   8     2290.39     2352.91     70.70 o 
  -6   0   8      861.89      841.75     51.35 o 
  -5   0   8     3990.98     3898.33     71.09 o 
  -4   0   8     2166.91     2293.87     62.84 o 
  -3   0   8      596.76      564.53     39.15 o 
  -2   0   8      376.14      405.38     31.09 o 
  -1   0   8       23.37       21.15     18.14 o 
   0   0   8      125.32      194.23     28.13 o 
   1   0   8     2165.38     2178.75     59.45 o 
   2   0   8    12747.03    12336.77    318.36 o 
   3   0   8      137.78       94.82     51.14 o 
   4   0   8     1409.58     1520.41    127.17 o 
   5   0   8      838.11      950.92    113.82 o 
   6   0   8       13.63       15.48     27.91 o 
   7   0   8    11200.22    11637.39    184.19 o 
   8   0   8       44.48      115.94     47.18 o 
   9   0   8     1300.25     1761.59    260.18 o 
  10   0   8     7196.48     9017.77    464.09 o 
  11   0   8     1184.25     1735.07    272.28 o 
  12   0   8      731.84      375.23    397.65 o 
  13   0   8      969.57      647.79    325.69 o 
 -19   1   8       29.08       48.57    130.17 o 
 -18   1   8       32.37      405.42    108.36 o 
 -17   1   8      254.22      611.57     90.36 o 
 -16   1   8       20.26      162.52     70.11 o 
 -15   1   8        3.26      108.20     55.22 o 
 -14   1   8        8.40       75.43     48.72 o 
 -13   1   8     1422.24     1421.57     94.56 o 
 -12   1   8      365.04      381.01     60.47 o 
 -11   1   8       25.60        3.79     26.23 o 
 -10   1   8       78.26       70.36     18.16 o 
  -9   1   8      421.53      451.93     27.91 o 
  -8   1   8     1135.06     1494.57     46.12 o 
  -7   1   8     1407.35     1592.09     44.05 o 
  -6   1   8       53.91       84.39     18.90 o 
  -5   1   8     1702.02     1660.02     35.69 o 
  -4   1   8     3521.73     3422.81     53.01 o 
  -3   1   8      454.18      498.08     23.85 o 
  -2   1   8       10.05      -12.47     12.79 o 
  -1   1   8     1628.76     1577.63     31.61 o 
   0   1   8      275.95      251.32     21.52 o 
   1   1   8     4213.39     4017.94     59.93 o 
   2   1   8     2828.83     2830.46     46.05 o 
   3   1   8     2219.15     2199.75     92.30 o 
   4   1   8     1515.87     1672.77     88.59 o 
   5   1   8     3009.54     3044.74    113.74 o 
   6   1   8     1412.43     1397.12     49.35 o 
   7   1   8       71.61       34.59     25.71 o 
   8   1   8     2326.71     2446.89     77.85 o 
   9   1   8      382.38      390.06     85.26 o 
  10   1   8       87.24      149.96     73.21 o 
  11   1   8     1131.56     1292.28    189.24 o 
  12   1   8       21.52      158.33    119.17 o 
  13   1   8      323.96      218.11    248.70 o 
 -19   2   8      398.56      454.56    160.93 o 
 -18   2   8        2.42      527.16    145.27 o 
 -17   2   8      538.19      796.99    110.07 o 
 -16   2   8      549.17      653.88    129.86 o 
 -15   2   8       94.02      161.15     66.07 o 
 -14   2   8     1355.21     1530.10    100.67 o 
 -13   2   8     1304.26     1230.69     91.67 o 
 -12   2   8       39.59       47.37     46.16 o 
 -11   2   8     4186.49     4118.02     92.74 o 
 -10   2   8      820.33      875.32     41.54 o 
  -9   2   8      319.14      335.50     26.99 o 
  -8   2   8       91.06      192.93     21.56 o 
  -7   2   8      219.39      247.11     24.59 o 
  -6   2   8      430.70      464.11     27.92 o 
  -5   2   8     2647.10     2755.15     42.36 o 
  -4   2   8     7167.77     7008.80     81.64 o 
  -3   2   8     1500.68     1431.69     34.84 o 
  -2   2   8    20838.37    21728.36    168.56 o 
  -1   2   8     1073.23     1047.01     27.66 o 
   0   2   8      496.04      458.79     27.44 o 
   1   2   8      168.06      226.24     20.95 o 
   2   2   8      363.01      445.96     24.71 o 
   3   2   8      479.50      517.84     24.72 o 
   4   2   8     1540.98     1548.67     54.19 o 
   5   2   8     2527.69     2456.79     64.95 o 
   6   2   8      612.09      612.93     30.72 o 
   7   2   8       41.37       48.93     24.34 o 
   8   2   8      154.65      107.45     31.34 o 
   9   2   8       25.49       10.01     58.74 o 
  10   2   8     2919.52     3378.47    220.25 o 
  11   2   8       85.45      131.68     98.61 o 
  12   2   8        8.39      194.68    108.89 o 
  13   2   8      627.53      766.46    160.20 o 
 -19   3   8     1829.90     2062.85    241.52 o 
 -18   3   8       87.19      344.38     82.68 o 
 -17   3   8       23.47      208.38    142.39 o 
 -16   3   8      435.32      468.00    109.53 o 
 -15   3   8       43.02      209.68     59.66 o 
 -14   3   8        0.50       -7.28     46.17 o 
 -13   3   8      212.97      230.18     57.90 o 
 -12   3   8      151.00      118.24     49.98 o 
 -11   3   8       29.67       72.72     30.73 o 
 -10   3   8     4272.46     4199.57     80.25 o 
  -9   3   8      215.05      209.54     24.43 o 
  -8   3   8     1320.48     1196.24     47.70 o 
  -7   3   8    14663.60    15109.63    132.13 o 
  -6   3   8       25.76       32.17     16.10 o 
  -5   3   8      211.60      220.26     18.54 o 
  -4   3   8     1730.18     1646.26     40.36 o 
  -3   3   8      921.65      998.58     34.83 o 
  -2   3   8     1212.52     1257.83     35.71 o 
  -1   3   8     9691.80     9969.80    102.73 o 
   0   3   8      610.75      587.43     21.34 o 
   1   3   8     1202.27     1014.36     33.07 o 
   2   3   8     2066.01     2068.83     48.12 o 
   3   3   8        7.65       11.60     16.98 o 
   4   3   8     1609.19     1560.27     50.29 o 
   5   3   8      288.42      260.73     23.78 o 
   6   3   8       22.28       52.84     18.13 o 
   7   3   8     1824.14     1900.82     75.51 o 
   8   3   8       71.88       92.34     34.67 o 
   9   3   8        0.32       76.45     75.75 o 
  10   3   8     1500.15     1643.45    279.33 o 
  11   3   8        0.08       92.74    100.96 o 
  12   3   8        7.81      136.59    111.52 o 
  13   3   8       73.29      151.34    110.78 o 
 -18   4   8      121.80      272.62    114.04 o 
 -17   4   8      313.88      350.17    130.85 o 
 -16   4   8      291.65      391.31     88.27 o 
 -15   4   8       12.52      185.39     96.70 o 
 -14   4   8      320.68      309.65     61.62 o 
 -13   4   8     1103.73     1029.70     86.08 o 
 -12   4   8      693.39      620.03     71.95 o 
 -11   4   8       24.84      -20.83     30.60 o 
 -10   4   8     5393.14     5216.51     86.31 o 
  -9   4   8        2.83        7.48     17.84 o 
  -8   4   8       87.20      103.55     20.99 o 
  -7   4   8     1343.75     1453.63     45.67 o 
  -6   4   8       77.67       53.67     18.67 o 
  -5   4   8       25.87       41.59     15.27 o 
  -4   4   8      697.38      695.38     30.75 o 
  -3   4   8       15.51        2.58     14.49 o 
  -2   4   8     1283.82     1317.85     35.48 o 
  -1   4   8     1943.02     2148.14     41.83 o 
   0   4   8        5.37      -13.87     11.64 o 
   1   4   8     1680.76     1828.60     43.00 o 
   2   4   8      904.32      951.91     36.72 o 
   3   4   8     1263.18     1234.59     42.10 o 
   4   4   8        6.33       13.97     25.83 o 
   5   4   8      259.62      319.99     27.55 o 
   6   4   8       29.96       61.36     21.39 o 
   7   4   8      183.71      185.11     29.97 o 
   8   4   8      178.79      126.93     56.09 o 
   9   4   8      226.80      220.46    103.63 o 
  10   4   8      365.61      418.62    116.45 o 
  11   4   8        9.51       69.71     90.83 o 
  12   4   8        3.54       41.50    102.63 o 
  13   4   8      221.95      249.03    185.15 o 
 -18   5   8       39.01      577.66    190.38 o 
 -17   5   8      129.48      260.44     83.47 o 
 -16   5   8      547.37      574.26    102.19 o 
 -15   5   8       29.54      191.81     74.68 o 
 -14   5   8     1039.93      844.02     83.84 o 
 -13   5   8      417.90      444.40     66.64 o 
 -12   5   8      313.27      266.36     58.88 o 
 -11   5   8       19.20       82.69     41.32 o 
 -10   5   8     1350.94     1326.12     51.45 o 
  -9   5   8     1816.98     1776.19     52.25 o 
  -8   5   8      257.92      248.98     26.03 o 
  -7   5   8    12724.66    13418.31    130.73 o 
  -6   5   8     1232.23     1261.81     49.97 o 
  -5   5   8     7411.75     7985.84     80.66 o 
  -4   5   8     3274.57     3420.13     57.53 o 
  -3   5   8     1100.53     1091.21     40.58 o 
  -2   5   8      180.15      177.44     21.18 o 
  -1   5   8        4.12       15.32     14.53 o 
   0   5   8      491.53      493.88     27.00 o 
   1   5   8      868.38      946.16     29.55 o 
   2   5   8     2898.86     2777.38     58.11 o 
   3   5   8      331.23      364.14     29.82 o 
   4   5   8      895.51      881.30     43.02 o 
   5   5   8      467.11      413.76     31.85 o 
   6   5   8      437.47      487.21     35.41 o 
   7   5   8      142.24      170.45     33.95 o 
   8   5   8        3.77      -55.54     53.58 o 
   9   5   8      672.16      565.30    128.30 o 
  10   5   8       44.30      212.50    101.82 o 
  11   5   8       19.07       92.50    103.76 o 
  12   5   8       26.91       -1.06    169.34 o 
  13   5   8      252.40      398.10    166.25 o 
 -18   6   8       88.01      190.11    120.90 o 
 -17   6   8      195.44      217.04     86.68 o 
 -16   6   8       12.17      216.50     84.91 o 
 -15   6   8      121.60      150.88     80.57 o 
 -14   6   8     1874.81     1804.55    110.30 o 
 -13   6   8     3629.05     3285.76    123.22 o 
 -12   6   8      133.50      126.20     52.18 o 
 -11   6   8     1776.94     1862.90    100.25 o 
 -10   6   8     1035.12     1094.78     50.21 o 
  -9   6   8       41.66       49.80     21.72 o 
  -8   6   8      141.44      177.20     23.84 o 
  -7   6   8     1825.10     1725.61     48.41 o 
  -6   6   8      440.45      483.92     30.11 o 
  -5   6   8        8.65      -15.70     16.13 o 
  -4   6   8      140.58      153.65     22.34 o 
  -3   6   8       73.83       42.73     17.94 o 
  -2   6   8       27.30       24.90     17.13 o 
  -1   6   8     4683.13     4789.31     68.35 o 
   0   6   8      745.49      843.21     39.28 o 
   1   6   8     2131.12     2106.01     55.66 o 
   2   6   8       32.70       36.33     21.44 o 
   3   6   8     1419.92     1429.56     49.09 o 
   4   6   8     3169.80     3342.69     71.19 o 
   5   6   8        0.98       20.21     20.09 o 
   6   6   8        4.04       14.04     35.90 o 
   7   6   8      117.91       88.70     55.19 o 
   8   6   8      378.88      309.67     78.87 o 
   9   6   8        0.29      -19.00     95.65 o 
  10   6   8      730.90      656.10    152.17 o 
  11   6   8      338.91      283.10    172.82 o 
  12   6   8        8.46      -65.57    197.14 o 
 -18   7   8       26.40      255.76    192.95 o 
 -17   7   8     1017.13     1102.01    119.25 o 
 -16   7   8       16.42      312.26     85.26 o 
 -15   7   8       72.19      194.16     80.48 o 
 -14   7   8      163.59       83.36     58.49 o 
 -13   7   8      734.06      756.57     80.77 o 
 -12   7   8      107.27      121.24     50.19 o 
 -11   7   8      331.32      336.90     53.35 o 
 -10   7   8      109.75      117.58     27.37 o 
  -9   7   8      537.80      526.98     37.88 o 
  -8   7   8      873.69      846.78     41.58 o 
  -7   7   8      221.34      245.02     26.26 o 
  -6   7   8       89.06       45.21     18.98 o 
  -5   7   8     2891.07     2996.08     55.29 o 
  -4   7   8     3131.18     3244.32     65.75 o 
  -3   7   8      334.91      348.14     26.84 o 
  -2   7   8      146.88      184.83     26.14 o 
  -1   7   8     4855.92     4897.67     83.11 o 
   0   7   8       66.99       47.66     19.94 o 
   1   7   8      991.86     1035.28     44.92 o 
   2   7   8      793.40      684.58     40.01 o 
   3   7   8      164.05      113.51     32.54 o 
   4   7   8     1642.48     1614.71     57.21 o 
   5   7   8     2041.63     1961.78     73.30 o 
   6   7   8      558.20      707.05     90.67 o 
   7   7   8     3614.53     3332.52    142.61 o 
   8   7   8      426.52      516.03     89.45 o 
   9   7   8       18.83        0.00     88.46 o 
  10   7   8       15.31      110.74    109.03 o 
  11   7   8      717.45      590.42    159.55 o 
  12   7   8        2.23      149.87    128.74 o 
 -18   8   8      141.73      126.46    250.89 o 
 -17   8   8      254.18      424.51    112.40 o 
 -16   8   8        2.69      182.65     96.54 o 
 -15   8   8      243.63      208.91    113.16 o 
 -14   8   8     1694.91     1730.06    120.05 o 
 -13   8   8     2049.13     1945.16    168.33 o 
 -12   8   8      327.79      366.83     62.84 o 
 -11   8   8      215.23      239.10     50.37 o 
 -10   8   8     1541.69     1572.75     70.68 o 
  -9   8   8      672.38      591.69     41.74 o 
  -8   8   8      395.48      395.03     32.25 o 
  -7   8   8        1.55      -13.75     19.51 o 
  -6   8   8      169.87      147.04     23.22 o 
  -5   8   8       37.40       32.96     18.32 o 
  -4   8   8        5.42       14.74     21.04 o 
  -3   8   8       45.34       36.07     18.70 o 
  -2   8   8    13882.24    13714.18    238.35 o 
  -1   8   8       49.99       61.87     22.61 o 
   0   8   8      158.35      189.44     25.86 o 
   1   8   8       53.57       47.69     21.04 o 
   2   8   8      491.52      460.15     34.50 o 
   3   8   8       30.91       32.19     20.07 o 
   4   8   8     2104.55     2095.99     70.01 o 
   5   8   8      950.85      944.65     62.74 o 
   6   8   8        0.58       15.77     43.80 o 
   7   8   8      595.64      644.01     84.81 o 
   8   8   8       14.19        2.34     50.38 o 
   9   8   8       45.99       81.65    101.70 o 
  10   8   8      102.00      242.97    112.34 o 
  11   8   8        7.22       35.92    112.88 o 
  12   8   8      142.32      151.24    132.23 o 
 -17   9   8      697.38      824.47    178.64 o 
 -16   9   8      242.66      443.02     98.48 o 
 -15   9   8       78.20       10.68     68.86 o 
 -14   9   8      178.69      157.16     76.37 o 
 -13   9   8      484.76      495.87     72.43 o 
 -12   9   8      162.52       72.06     54.06 o 
 -11   9   8       99.44      179.43     50.08 o 
 -10   9   8       40.08        1.56     40.91 o 
  -9   9   8      306.25      301.47     38.80 o 
  -8   9   8       72.79       75.95     23.93 o 
  -7   9   8      222.20      229.30     29.04 o 
  -6   9   8      440.57      457.35     34.58 o 
  -5   9   8     5265.87     5252.47     82.91 o 
  -4   9   8     3180.07     3134.96     75.10 o 
  -3   9   8      312.18      334.86     32.82 o 
  -2   9   8     7192.79     6826.30    111.01 o 
  -1   9   8      332.76      317.28     33.73 o 
   0   9   8      295.63      265.94     31.11 o 
   1   9   8       55.20       25.48     21.67 o 
   2   9   8        3.35       40.56     27.95 o 
   3   9   8      367.74      364.57     48.62 o 
   4   9   8      376.52      415.74     53.75 o 
   5   9   8      372.04      382.59     45.59 o 
   6   9   8       38.19       -5.25     54.26 o 
   7   9   8      764.76      792.27     94.10 o 
   8   9   8      355.26      323.96     85.58 o 
   9   9   8       85.42       -5.92    122.99 o 
  10   9   8      275.87      192.28    122.59 o 
  11   9   8      673.79      429.16    146.30 o 
 -17  10   8        4.59      497.43    364.73 o 
 -16  10   8      922.54     1069.55    221.61 o 
 -15  10   8       14.46       36.94     77.56 o 
 -14  10   8      387.19      464.54    130.64 o 
 -13  10   8       94.88      158.03     79.74 o 
 -12  10   8       93.37      198.80     68.48 o 
 -11  10   8       12.00      -51.49     47.97 o 
 -10  10   8        0.01       54.69     35.02 o 
  -9  10   8      598.61      570.71     59.43 o 
  -8  10   8     2865.95     2900.82     72.85 o 
  -7  10   8       35.13       14.99     24.18 o 
  -6  10   8        3.72       31.56     23.28 o 
  -5  10   8      696.48      714.95     42.17 o 
  -4  10   8      674.07      680.75     46.65 o 
  -3  10   8        0.04       13.58     23.42 o 
  -2  10   8       18.87       17.32     23.59 o 
  -1  10   8     2741.03     2550.54     81.49 o 
   0  10   8      278.38      256.70     43.59 o 
   1  10   8       66.88       75.64     34.54 o 
   2  10   8     2446.63     2368.30    101.91 o 
   3  10   8      280.04      245.57     49.53 o 
   4  10   8       81.90       57.62     37.54 o 
   5  10   8      578.05      492.10    122.78 o 
   6  10   8       32.81       63.06     51.00 o 
   7  10   8      507.46      618.36     80.97 o 
   8  10   8       41.33       61.40     47.28 o 
   9  10   8      100.40       53.55     73.77 o 
  10  10   8       58.33      149.31     81.31 o 
  11  10   8       85.01      141.14    108.51 o 
 -16  11   8       69.23      123.33    109.14 o 
 -15  11   8       68.81      197.23     83.97 o 
 -14  11   8      229.72      394.31    100.83 o 
 -13  11   8      172.04      170.29     79.36 o 
 -12  11   8      330.21      324.68     90.96 o 
 -11  11   8      130.02       91.08     60.73 o 
 -10  11   8        7.65       14.22     44.39 o 
  -9  11   8      647.78      679.02     62.57 o 
  -8  11   8       92.79       70.42     32.01 o 
  -7  11   8     1026.02     1045.12     53.96 o 
  -6  11   8        3.65       32.03     26.84 o 
  -5  11   8     1652.35     1740.67     66.01 o 
  -4  11   8       21.67       -3.06     30.67 o 
  -3  11   8      207.76      219.20     44.00 o 
  -2  11   8     1209.01     1195.79     78.33 o 
  -1  11   8     1714.42     1689.25     92.19 o 
   0  11   8      187.41      219.06     50.52 o 
   1  11   8    16320.05    15782.12    242.75 o 
   2  11   8     4187.22     3882.61    135.04 o 
   3  11   8       72.00       93.90     40.60 o 
   4  11   8     9496.14     8608.66    228.66 o 
   5  11   8      814.23      793.74     91.56 o 
   6  11   8        3.03      -13.85     71.60 o 
   7  11   8       17.20      -14.26     44.69 o 
   8  11   8      819.24      789.43    103.89 o 
   9  11   8       41.78      202.81     68.08 o 
  10  11   8      102.46      263.91    120.49 o 
  11  11   8        9.07      332.67    119.94 o 
 -16  12   8       28.59        1.20    137.29 o 
 -15  12   8       95.10      466.68    161.59 o 
 -14  12   8      152.72      114.43     85.21 o 
 -13  12   8       17.28      149.38    123.67 o 
 -12  12   8     1065.33      936.18    121.90 o 
 -11  12   8        2.21       57.34     58.25 o 
 -10  12   8     3240.36     2909.92    112.28 o 
  -9  12   8      230.14      263.73     54.56 o 
  -8  12   8      102.34      166.73     46.14 o 
  -7  12   8     1649.19     1578.77     76.11 o 
  -6  12   8      321.54      358.41     45.79 o 
  -5  12   8     1359.73     1420.96     71.01 o 
  -4  12   8     2495.32     2521.86     97.50 o 
  -3  12   8      915.98     1008.08     89.60 o 
  -2  12   8      306.87      359.38     54.98 o 
  -1  12   8        4.59       -7.91     37.19 o 
   0  12   8     1156.30     1104.46     78.07 o 
   1  12   8     5259.58     5120.39    158.20 o 
   2  12   8      692.14      596.77     61.37 o 
   3  12   8     1980.49     2046.23    137.69 o 
   4  12   8      163.49      115.14     68.18 o 
   5  12   8       27.84       72.63     53.90 o 
   6  12   8       41.19       38.28     72.93 o 
   7  12   8      173.54      121.33     65.23 o 
   8  12   8        0.07      269.34    179.50 o 
   9  12   8       23.93      195.24    193.66 o 
  10  12   8       12.27       92.19     68.40 o 
 -15  13   8      535.94      547.05    166.56 o 
 -14  13   8      158.70      271.34     98.06 o 
 -13  13   8      438.07      620.79    149.87 o 
 -12  13   8      262.14      210.09     83.00 o 
 -11  13   8       79.98       83.91     51.77 o 
 -10  13   8       65.30       93.64     47.08 o 
  -9  13   8      251.91      268.96     61.01 o 
  -8  13   8        2.49       -4.36     41.04 o 
  -7  13   8       26.53       91.32     45.90 o 
  -6  13   8      607.79      664.90     57.57 o 
  -5  13   8      586.13      663.08     56.29 o 
  -4  13   8       23.59      -51.43     36.19 o 
  -3  13   8       29.59        6.69     37.24 o 
  -2  13   8     2011.39     2015.21    104.78 o 
  -1  13   8    12921.36    12610.35    231.30 o 
   0  13   8       90.23      120.63     43.27 o 
   1  13   8     3151.96     2953.61    113.71 o 
   2  13   8      778.18      751.56     72.86 o 
   3  13   8      280.27      280.49     71.95 o 
   4  13   8      171.87      109.98     61.86 o 
   5  13   8      425.76      345.79     96.77 o 
   6  13   8       42.53       53.03     57.74 o 
   7  13   8      101.51       43.92     57.29 o 
   8  13   8      803.87      699.49    193.23 o 
   9  13   8        4.97       99.49     71.63 o 
  10  13   8      176.93      264.27     99.89 o 
 -15  14   8      260.94      275.25    169.70 o 
 -14  14   8       12.07      -29.37    162.91 o 
 -13  14   8     2868.61     2792.86    218.57 o 
 -12  14   8      385.50      332.53    108.86 o 
 -11  14   8       52.38       38.20     99.77 o 
 -10  14   8     5182.95     5189.81    205.54 o 
  -9  14   8      898.32      927.39     90.01 o 
  -8  14   8       15.13       98.70     44.13 o 
  -7  14   8     2164.88     1924.86    115.24 o 
  -6  14   8       14.71      -40.07     36.80 o 
  -5  14   8       41.09       34.67     38.91 o 
  -4  14   8     2680.29     2616.10    125.84 o 
  -3  14   8      180.68      105.86     47.88 o 
  -2  14   8      617.95      739.44     72.25 o 
  -1  14   8      532.04      456.16     64.93 o 
   0  14   8      845.01      759.60     72.70 o 
   1  14   8     1261.47     1129.05     97.19 o 
   2  14   8     1039.11     1072.81     93.35 o 
   3  14   8       75.61        6.00     51.62 o 
   4  14   8      259.02      317.59     79.10 o 
   5  14   8      105.05      216.21     70.64 o 
   6  14   8       48.63      141.83     69.80 o 
   7  14   8      228.83      457.66    102.49 o 
   8  14   8      432.55      397.24     91.60 o 
   9  14   8       63.12      146.50    116.28 o 
 -14  15   8        6.40     -215.67    195.32 o 
 -13  15   8     1020.53     1272.69    335.58 o 
 -12  15   8       90.29       -3.95    104.35 o 
 -11  15   8       69.38      116.04     92.09 o 
 -10  15   8     1154.26     1015.99    140.35 o 
  -9  15   8      825.46      796.72     77.61 o 
  -8  15   8      192.23      221.64     56.54 o 
  -7  15   8      356.76      381.71     61.90 o 
  -6  15   8       88.80       31.22     46.86 o 
  -5  15   8     1341.16     1390.97    123.24 o 
  -4  15   8     1349.93     1380.34     98.46 o 
  -3  15   8        3.43      -31.28     33.34 o 
  -2  15   8        4.50       -6.29     37.71 o 
  -1  15   8      131.06      136.65     50.85 o 
   0  15   8        0.21      -42.40     44.55 o 
   1  15   8     1409.24     1418.62    114.37 o 
   2  15   8      176.46      100.74     69.27 o 
   3  15   8      218.56      143.98     62.72 o 
   4  15   8      708.91      780.71     94.02 o 
   5  15   8      437.25      555.54     91.77 o 
   6  15   8       41.64       53.15     64.59 o 
   7  15   8      189.89      139.18     98.14 o 
   8  15   8      200.62      364.23     97.67 o 
 -13  16   8      456.37      308.15    392.87 o 
 -12  16   8      744.37      316.68    328.27 o 
 -11  16   8     1261.49     1220.66    161.21 o 
 -10  16   8      191.49      305.32     97.41 o 
  -9  16   8     1983.99     1881.72    116.47 o 
  -8  16   8      225.37      151.50     49.39 o 
  -7  16   8      163.04      244.73     73.52 o 
  -6  16   8       20.78       21.52     58.11 o 
  -5  16   8     1185.52     1222.33     96.12 o 
  -4  16   8      707.75      715.00     86.66 o 
  -3  16   8      183.24      151.93     53.74 o 
  -2  16   8      334.88      349.54     62.99 o 
  -1  16   8      384.12      336.42     69.35 o 
   0  16   8      225.51       49.06     60.34 o 
   1  16   8       60.16       39.20     56.35 o 
   2  16   8     1498.67     1335.01    119.65 o 
   3  16   8      329.15      148.94     64.41 o 
   4  16   8      472.47      496.19     83.05 o 
   5  16   8      202.85      247.53     79.18 o 
   6  16   8        0.59       37.10     68.56 o 
   7  16   8      786.76      944.70    132.29 o 
 -12  17   8       59.68     -124.16    286.27 o 
 -11  17   8      697.31      641.02    160.87 o 
 -10  17   8      736.82      583.87    136.09 o 
  -9  17   8        0.49       -3.82     80.00 o 
  -8  17   8       33.80       67.25     42.77 o 
  -7  17   8       67.97       47.50     46.97 o 
  -6  17   8      118.99       96.21     52.65 o 
  -5  17   8      489.32      429.42     71.55 o 
  -4  17   8      947.04     1101.89    118.48 o 
  -3  17   8        2.76       60.51     65.50 o 
  -2  17   8      177.18      133.72     90.60 o 
  -1  17   8       61.06       43.98     74.26 o 
   0  17   8      983.48     1029.73    114.19 o 
   1  17   8      153.94      232.73     65.22 o 
   2  17   8      111.69      125.00     70.95 o 
   3  17   8      106.23      156.47     72.58 o 
   4  17   8      125.85      106.72     73.54 o 
   5  17   8      107.18      137.57     77.89 o 
   6  17   8      102.64      274.55     82.77 o 
 -11  18   8       85.77      -42.58    152.14 o 
 -10  18   8       27.12       -4.24     85.99 o 
  -9  18   8      827.76      791.49    110.22 o 
  -8  18   8       20.41       35.11     88.55 o 
  -7  18   8      124.64      100.67     57.07 o 
  -6  18   8      944.38      925.44     97.31 o 
  -5  18   8        8.85      -61.76     53.50 o 
  -4  18   8     5036.46     4587.24    190.83 o 
  -3  18   8      150.36      158.69    103.50 o 
  -2  18   8      109.93       80.98     71.11 o 
  -1  18   8     1437.35     1433.06    125.40 o 
   0  18   8      615.03      552.40     89.38 o 
   1  18   8       75.87       11.92     61.53 o 
   2  18   8      206.83      260.05     80.95 o 
   3  18   8      173.52      155.53     72.18 o 
   4  18   8      185.04      194.06     99.32 o 
   5  18   8       33.23      141.54     75.02 o 
 -10  19   8      237.96      194.64    103.08 o 
  -9  19   8      509.39      509.29    134.25 o 
  -8  19   8        8.12       -2.10     87.96 o 
  -7  19   8       11.58      123.66     54.60 o 
  -6  19   8        7.90      -18.66     58.82 o 
  -5  19   8      474.50      498.73     81.34 o 
  -4  19   8      574.43      523.24    115.90 o 
  -3  19   8        2.55       -2.17     66.22 o 
  -2  19   8      298.33      299.73     74.54 o 
  -1  19   8       87.73       56.33    109.97 o 
   0  19   8        6.15       37.44     60.44 o 
   1  19   8       41.94      108.42     78.80 o 
   2  19   8        0.23       98.43     65.88 o 
   3  19   8      839.93      901.11    159.50 o 
   4  19   8      127.24       83.89     71.96 o 
  -8  20   8      581.55      263.29    127.09 o 
  -7  20   8        5.04      -57.67    108.59 o 
  -6  20   8      234.39      204.70     97.84 o 
  -5  20   8      152.07      126.62     94.38 o 
  -4  20   8     2748.79     2789.77    309.25 o 
  -3  20   8      570.20      587.16    120.12 o 
  -2  20   8        0.01       95.79    113.57 o 
  -1  20   8       29.21      189.95    102.01 o 
   0  20   8      225.33      219.62    152.87 o 
   1  20   8      169.31      288.33    128.69 o 
   2  20   8      176.04      266.71    192.41 o 
  -5  21   8      545.48      408.04    117.45 o 
  -4  21   8      128.73       33.27    122.96 o 
  -3  21   8       20.25      101.19    130.95 o 
  -2  21   8       90.43      172.69     85.44 o 
  -1  21   8        2.63      -14.66    168.40 o 
 -19   1   9       10.92      579.58    292.04 o 
 -18   1   9      181.17      543.27    151.29 o 
 -17   1   9      132.88      331.23     83.31 o 
 -16   1   9      237.47      333.19     80.76 o 
 -15   1   9      107.26      163.32     64.91 o 
 -14   1   9      958.15      966.81     85.16 o 
 -13   1   9      221.86      170.57     53.61 o 
 -12   1   9      304.11      274.25     58.54 o 
 -11   1   9     2804.42     2782.40     79.12 o 
 -10   1   9       76.24       70.53     19.93 o 
  -9   1   9     3195.46     3162.43     66.08 o 
  -8   1   9     1890.33     2206.02     51.91 o 
  -7   1   9      552.89      621.99     32.22 o 
  -6   1   9       93.93       79.25     17.84 o 
  -5   1   9      754.87      930.39     35.57 o 
  -4   1   9     1976.73     1931.26     42.31 o 
  -3   1   9     2420.48     2627.04     49.64 o 
  -2   1   9    13504.73    13629.79    133.91 o 
  -1   1   9      970.57      969.33     33.95 o 
   0   1   9       23.64       19.11     16.12 o 
   1   1   9      738.69      712.68     29.53 o 
   2   1   9     2811.42     2813.14     49.02 o 
   3   1   9     1098.90     1092.95     62.78 o 
   4   1   9      196.58      155.37     48.82 o 
   5   1   9        3.64      -47.43     33.69 o 
   6   1   9     1789.70     2050.83    101.06 o 
   7   1   9     1214.39     1254.67     57.06 o 
   8   1   9      453.67      557.07     87.63 o 
   9   1   9        6.28       96.79     63.85 o 
  10   1   9        6.79      141.19     72.61 o 
  11   1   9      308.61      366.25    157.80 o 
  12   1   9      363.03      380.52    123.76 o 
 -19   2   9       54.66      281.64    302.27 o 
 -18   2   9      830.56      852.63    214.19 o 
 -17   2   9       90.29      419.72     94.96 o 
 -16   2   9       65.13      317.61     82.23 o 
 -15   2   9      264.17      344.06     68.58 o 
 -14   2   9      196.82      290.05     62.49 o 
 -13   2   9      584.25      577.63     69.20 o 
 -12   2   9      594.76      672.43     72.15 o 
 -11   2   9      148.62      210.97     36.11 o 
 -10   2   9      980.88      959.38     41.13 o 
  -9   2   9      540.65      499.63     30.75 o 
  -8   2   9     9057.44     9142.57     99.40 o 
  -7   2   9      251.36      252.78     24.67 o 
  -6   2   9     3511.88     3631.00     51.93 o 
  -5   2   9     3093.36     3397.11     57.36 o 
  -4   2   9      188.38      185.91     20.71 o 
  -3   2   9     6741.04     6520.38     74.61 o 
  -2   2   9       79.85      121.45     16.70 o 
  -1   2   9      964.69     1077.68     27.92 o 
   0   2   9      502.38      503.26     28.81 o 
   1   2   9      836.21      939.83     34.75 o 
   2   2   9      752.85      720.06     31.13 o 
   3   2   9      976.37     1068.23     34.55 o 
   4   2   9       10.15       29.47     25.08 o 
   5   2   9      132.83      152.01     27.01 o 
   6   2   9     2724.80     2799.51     58.49 o 
   7   2   9      360.23      349.35     27.43 o 
   8   2   9       45.75       90.93     47.54 o 
   9   2   9     1015.73     1088.59    188.30 o 
  10   2   9      518.19      489.41    115.83 o 
  11   2   9      153.98      383.30    116.92 o 
  12   2   9      120.08      362.53    114.41 o 
 -19   3   9        4.53      129.75    133.02 o 
 -18   3   9      427.00      910.48    146.99 o 
 -17   3   9      901.39     1117.32    118.68 o 
 -16   3   9       38.15      222.77     91.68 o 
 -15   3   9      293.60      512.08     72.71 o 
 -14   3   9       65.22      109.93     68.56 o 
 -13   3   9        2.17       45.52     48.12 o 
 -12   3   9     6953.46     6490.27    159.54 o 
 -11   3   9       23.34       35.97     29.44 o 
 -10   3   9      685.42      676.38     38.05 o 
  -9   3   9     5496.35     5417.17     80.32 o 
  -8   3   9     4362.06     4618.70     69.07 o 
  -7   3   9      953.25     1013.96     38.64 o 
  -6   3   9      500.40      583.88     27.77 o 
  -5   3   9     6118.73     6233.40     80.58 o 
  -4   3   9      789.07      810.88     34.49 o 
  -3   3   9     1830.84     2056.27     41.74 o 
  -2   3   9     3779.45     3665.56     55.38 o 
  -1   3   9       16.50       38.60     13.27 o 
   0   3   9     4101.62     4072.52     66.73 o 
   1   3   9      614.11      525.05     30.60 o 
   2   3   9      445.24      435.48     28.55 o 
   3   3   9    17009.51    17130.40    171.31 o 
   4   3   9     1487.98     1398.68     50.48 o 
   5   3   9      185.17      192.77     25.77 o 
   6   3   9      153.81      204.23     23.45 o 
   7   3   9      343.80      340.78     31.09 o 
   8   3   9      255.96      185.12     56.77 o 
   9   3   9     3707.74     3807.55    305.33 o 
  10   3   9       78.76      162.19     99.68 o 
  11   3   9        0.04      229.52    110.05 o 
  12   3   9      193.97      164.00    200.49 o 
 -18   4   9      490.10      693.71    108.21 o 
 -17   4   9      144.51      316.56     90.48 o 
 -16   4   9       65.11      269.16     94.67 o 
 -15   4   9       59.43       -1.42     77.97 o 
 -14   4   9     1357.82     1276.24    100.58 o 
 -13   4   9      104.89      126.52     54.81 o 
 -12   4   9      196.30      173.96     54.45 o 
 -11   4   9     2857.50     2732.24     81.52 o 
 -10   4   9       27.03       35.60     20.06 o 
  -9   4   9     4402.28     4229.03     71.78 o 
  -8   4   9       21.64       52.67     20.15 o 
  -7   4   9      101.09       92.93     20.16 o 
  -6   4   9    15894.42    15859.31    133.40 o 
  -5   4   9        0.81        9.32     23.68 o 
  -4   4   9      200.09      168.11     20.63 o 
  -3   4   9     6042.14     5727.23     71.29 o 
  -2   4   9     2183.40     2006.74     42.42 o 
  -1   4   9       19.32       16.41     10.39 o 
   0   4   9       16.26       32.83     11.68 o 
   1   4   9       19.97       12.64     15.69 o 
   2   4   9       86.97       69.83     18.69 o 
   3   4   9      101.67      103.24     21.61 o 
   4   4   9     2913.19     2902.26     72.83 o 
   5   4   9       60.68       69.71     24.36 o 
   6   4   9      464.01      481.81     35.76 o 
   7   4   9      946.30      960.25     74.29 o 
   8   4   9      371.09      420.29    114.88 o 
   9   4   9     1435.83     1454.52    178.86 o 
  10   4   9      957.55      967.16    152.98 o 
  11   4   9        4.67      215.83    118.89 o 
  12   4   9      119.85      -42.94    169.98 o 
 -18   5   9      560.35      824.51    124.58 o 
 -17   5   9       87.24      173.34     82.30 o 
 -16   5   9       16.67      154.43     93.00 o 
 -15   5   9     1414.32     1512.82    108.13 o 
 -14   5   9     1895.20     1743.49    124.00 o 
 -13   5   9      130.16       66.63     53.43 o 
 -12   5   9     1191.60     1206.44     92.49 o 
 -11   5   9     4372.04     4161.90    101.72 o 
 -10   5   9       69.28       79.29     24.50 o 
  -9   5   9     3733.98     3837.23     69.91 o 
  -8   5   9     3922.50     3948.07     70.34 o 
  -7   5   9      116.13      137.28     22.08 o 
  -6   5   9      693.57      691.03     33.13 o 
  -5   5   9      218.85      199.78     22.96 o 
  -4   5   9      281.59      301.56     25.66 o 
  -3   5   9      587.52      752.53     34.47 o 
  -2   5   9     4096.97     3687.90     71.71 o 
  -1   5   9      280.05      317.25     26.11 o 
   0   5   9     4173.71     4104.50     65.24 o 
   1   5   9     2236.93     2125.78     43.85 o 
   2   5   9        7.79       30.22     20.47 o 
   3   5   9      322.70      323.64     29.01 o 
   4   5   9       83.57       57.16     22.84 o 
   5   5   9      381.25      382.35     31.74 o 
   6   5   9      903.70      967.18     59.75 o 
   7   5   9      146.13      108.39     57.08 o 
   8   5   9        9.63       13.47     57.22 o 
   9   5   9      911.33      900.86    246.15 o 
  10   5   9      300.16      311.98    126.71 o 
  11   5   9      131.76      197.58    122.59 o 
  12   5   9      241.73      327.83    145.75 o 
 -18   6   9      722.05     1190.75    319.61 o 
 -17   6   9      556.16      526.96    108.60 o 
 -16   6   9       23.47      235.35     86.20 o 
 -15   6   9      365.06      310.43     80.48 o 
 -14   6   9       37.73       99.17     62.30 o 
 -13   6   9       25.23       10.21     49.81 o 
 -12   6   9       37.62       -6.91     46.03 o 
 -11   6   9      279.52      258.80     60.03 o 
 -10   6   9      203.41      189.37     29.77 o 
  -9   6   9     2398.04     2267.53     63.12 o 
  -8   6   9       16.81       32.93     20.60 o 
  -7   6   9      304.33      280.27     26.48 o 
  -6   6   9     3514.55     3326.01     61.40 o 
  -5   6   9      437.85      477.14     31.72 o 
  -4   6   9       63.27       53.51     20.23 o 
  -3   6   9     1407.55     1477.01     55.08 o 
  -2   6   9       42.75       26.07     18.38 o 
  -1   6   9      769.08      765.86     39.71 o 
   0   6   9     3181.17     3185.42     66.99 o 
   1   6   9       50.32       64.47     23.46 o 
   2   6   9      148.47      212.99     24.96 o 
   3   6   9       36.40       96.96     25.91 o 
   4   6   9     5284.54     5182.23    100.91 o 
   5   6   9       11.42      -11.71     46.18 o 
   6   6   9     1859.71     1891.52     86.23 o 
   7   6   9        0.98        7.80     54.47 o 
   8   6   9      113.82       44.07     64.01 o 
   9   6   9      436.49      230.43    117.85 o 
  10   6   9      485.81      503.30    146.39 o 
  11   6   9        0.01      259.89    163.19 o 
  12   6   9       39.23      127.75    122.85 o 
 -18   7   9       42.55       76.08    128.76 o 
 -17   7   9       64.65      301.41    139.18 o 
 -16   7   9       18.30      241.19    112.08 o 
 -15   7   9      371.96      308.21     88.94 o 
 -14   7   9      324.08      199.00     70.86 o 
 -13   7   9        6.76       28.94     51.33 o 
 -12   7   9      255.73      224.25     57.96 o 
 -11   7   9     3283.10     3280.63    103.40 o 
 -10   7   9       45.30       50.73     25.70 o 
  -9   7   9      367.34      339.51     31.95 o 
  -8   7   9       11.79       21.06     20.37 o 
  -7   7   9      292.14      287.04     33.13 o 
  -6   7   9     1743.40     1764.67     52.05 o 
  -5   7   9     2744.14     2603.93     65.10 o 
  -4   7   9        0.36       -6.25     18.85 o 
  -3   7   9      206.20      176.44     27.76 o 
  -2   7   9      128.74      169.40     26.48 o 
  -1   7   9        9.95       15.20     18.67 o 
   0   7   9      483.63      431.35     31.76 o 
   1   7   9     2040.91     1984.34     64.80 o 
   2   7   9       21.19       41.77     18.66 o 
   3   7   9     2474.02     2593.99     70.76 o 
   4   7   9        0.47       22.54     26.53 o 
   5   7   9      321.32      268.34     49.40 o 
   6   7   9     2354.46     2483.26    133.64 o 
   7   7   9        3.40      -19.96     50.63 o 
   8   7   9        0.06       47.67     64.07 o 
   9   7   9      147.89       84.88    108.34 o 
  10   7   9      568.04      524.07    152.49 o 
  11   7   9       37.88      107.45    119.93 o 
 -18   8   9      445.93      528.32    158.66 o 
 -17   8   9        7.81      262.76    159.20 o 
 -16   8   9        6.22      121.95     77.32 o 
 -15   8   9      773.64      637.08    106.15 o 
 -14   8   9      125.20      104.74     73.92 o 
 -13   8   9       57.15      137.20     63.68 o 
 -12   8   9        6.76       35.62     51.26 o 
 -11   8   9       47.88       37.05     41.42 o 
 -10   8   9      306.50      238.24     40.70 o 
  -9   8   9     2724.04     2620.89     70.29 o 
  -8   8   9     6848.76     6921.96    102.21 o 
  -7   8   9      140.14      106.09     26.16 o 
  -6   8   9     1671.80     1630.15     53.38 o 
  -5   8   9      527.55      547.42     38.13 o 
  -4   8   9      133.88      129.35     26.81 o 
  -3   8   9     4551.10     4352.96     88.16 o 
  -2   8   9     1348.19     1248.60     59.98 o 
  -1   8   9       68.12       29.13     23.88 o 
   0   8   9     2200.31     2268.30     84.18 o 
   1   8   9      159.25      123.68     24.86 o 
   2   8   9      559.05      596.96     48.59 o 
   3   8   9      520.12      445.43     43.36 o 
   4   8   9        4.81       40.19     29.98 o 
   5   8   9        4.74       39.99     42.95 o 
   6   8   9     1088.17     1110.46    107.60 o 
   7   8   9     1350.88     1320.51    134.11 o 
   8   8   9       43.50       30.93     67.11 o 
   9   8   9       64.67      -20.66    110.32 o 
  10   8   9       14.54        1.95    102.23 o 
  11   8   9      108.76      266.44    131.69 o 
 -17   9   9       17.77       32.31    168.21 o 
 -16   9   9      124.53      308.63     85.68 o 
 -15   9   9        0.08      205.15     87.11 o 
 -14   9   9      164.13      132.52     78.18 o 
 -13   9   9      409.81      399.44    124.25 o 
 -12   9   9        3.70       92.98     66.46 o 
 -11   9   9     7504.98     6787.98    231.20 o 
 -10   9   9       21.02       54.40     35.75 o 
  -9   9   9        0.24       23.74     30.34 o 
  -8   9   9     4303.11     4054.66     80.87 o 
  -7   9   9       71.48       71.37     25.88 o 
  -6   9   9     2848.08     2857.88     65.01 o 
  -5   9   9     3384.88     3287.00     80.01 o 
  -4   9   9       68.30       36.14     36.36 o 
  -3   9   9      853.82      809.83     48.72 o 
  -2   9   9     2180.27     2161.65     66.43 o 
  -1   9   9        0.20        8.94     25.19 o 
   0   9   9      283.55      201.35     39.78 o 
   1   9   9     4030.51     3888.52    141.43 o 
   2   9   9      781.56      763.96     69.97 o 
   3   9   9        8.90       20.35     26.34 o 
   4   9   9      150.68       95.96     39.42 o 
   5   9   9       14.06      110.32     59.27 o 
   6   9   9       55.39      139.32     56.42 o 
   7   9   9      332.78      412.20     79.24 o 
   8   9   9      183.80      109.91     68.47 o 
   9   9   9      398.62      464.74    138.85 o 
  10   9   9       79.74      246.04    137.53 o 
  11   9   9       29.66      -25.91    115.30 o 
 -17  10   9     1527.87     1327.42    210.26 o 
 -16  10   9       74.92      213.57    112.76 o 
 -15  10   9      146.58      210.42     85.59 o 
 -14  10   9      869.98      880.89    107.71 o 
 -13  10   9      177.45      196.56     79.09 o 
 -12  10   9        6.67      -28.32     71.88 o 
 -11  10   9      190.62      219.25     64.12 o 
 -10  10   9      269.87      164.66     52.61 o 
  -9  10   9       70.96       81.39     60.30 o 
  -8  10   9      857.27      767.10     50.81 o 
  -7  10   9       15.76       38.26     29.29 o 
  -6  10   9      268.39      194.89     32.73 o 
  -5  10   9     1648.61     1609.48     78.49 o 
  -4  10   9       50.58       56.40     30.66 o 
  -3  10   9     1139.01     1227.28     78.74 o 
  -2  10   9     1783.68     1703.52     90.29 o 
  -1  10   9      376.67      393.97     50.42 o 
   0  10   9      254.69      217.66     41.49 o 
   1  10   9     8201.53     8014.24    183.85 o 
   2  10   9      250.67      205.69     46.23 o 
   3  10   9      149.33      125.10     45.11 o 
   4  10   9    12337.72    11661.26    286.32 o 
   5  10   9       24.70       27.29     47.79 o 
   6  10   9        1.38       83.23     48.23 o 
   7  10   9      234.82      237.71     51.78 o 
   8  10   9       23.37       91.49     64.41 o 
   9  10   9      561.27      371.13    127.05 o 
  10  10   9        6.88       95.26    114.53 o 
 -16  11   9      175.12      192.01    127.76 o 
 -15  11   9       98.25      251.52     89.69 o 
 -14  11   9     2907.10     2799.22    254.17 o 
 -13  11   9      250.03      215.96     81.04 o 
 -12  11   9      285.81       98.76    106.41 o 
 -11  11   9       61.56       30.11     44.10 o 
 -10  11   9       31.04       54.86     43.06 o 
  -9  11   9       36.55       78.36     46.17 o 
  -8  11   9     2850.04     2655.41     87.02 o 
  -7  11   9      156.82      136.48     38.41 o 
  -6  11   9     2375.29     2416.07     84.23 o 
  -5  11   9       20.48       -9.96     42.01 o 
  -4  11   9       99.62       81.09     38.35 o 
  -3  11   9      768.61      853.72     71.19 o 
  -2  11   9      161.21      101.28     40.05 o 
  -1  11   9      777.48      772.90     66.73 o 
   0  11   9      876.85     1049.91     76.23 o 
   1  11   9      551.56      612.38     63.75 o 
   2  11   9      169.54      165.98     46.26 o 
   3  11   9     4810.65     4639.18    180.73 o 
   4  11   9     2769.51     2866.88    158.37 o 
   5  11   9       12.81       47.37     54.22 o 
   6  11   9      259.69      176.86     70.38 o 
   7  11   9      816.94      843.85     95.63 o 
   8  11   9       61.17       81.06     96.62 o 
   9  11   9       17.74       90.38     87.34 o 
  10  11   9        0.07      129.02     76.27 o 
 -16  12   9        4.43      183.25    155.17 o 
 -15  12   9      107.06      147.59    150.27 o 
 -14  12   9       35.97       29.39     90.59 o 
 -13  12   9       12.77       89.01     85.74 o 
 -12  12   9     2093.92     2022.49    216.75 o 
 -11  12   9      415.34      344.89     61.44 o 
 -10  12   9      155.87      144.16     54.65 o 
  -9  12   9        4.55       35.03     47.77 o 
  -8  12   9     2950.86     2712.08     99.40 o 
  -7  12   9      214.26      223.79     43.49 o 
  -6  12   9     1490.43     1616.25     76.94 o 
  -5  12   9        0.59      -14.68     39.11 o 
  -4  12   9       11.30       29.60     35.82 o 
  -3  12   9      108.00       70.31     38.63 o 
  -2  12   9      629.35      611.91     66.17 o 
  -1  12   9        0.29      111.84     39.73 o 
   0  12   9     4313.24     4385.21    127.81 o 
   1  12   9      151.41      134.12     46.45 o 
   2  12   9      177.82      138.33     59.95 o 
   3  12   9      122.42       88.90     65.01 o 
   4  12   9      366.44      241.56    113.91 o 
   5  12   9        7.07      127.99     57.41 o 
   6  12   9      214.91      263.58     74.49 o 
   7  12   9      166.54      150.22     65.71 o 
   8  12   9        0.04       86.85     65.02 o 
   9  12   9      101.28      481.13     98.69 o 
 -15  13   9      167.96       62.21    150.68 o 
 -14  13   9        0.28       26.25     94.88 o 
 -13  13   9      259.93      352.41     87.28 o 
 -12  13   9       90.93       71.34     82.98 o 
 -11  13   9       65.50       67.28     48.82 o 
 -10  13   9      190.39      118.19     68.87 o 
  -9  13   9      258.47      200.83     87.29 o 
  -8  13   9      986.09      856.82     74.83 o 
  -7  13   9      180.67      129.63     43.50 o 
  -6  13   9      721.08      824.96     62.12 o 
  -5  13   9      103.55       71.63     44.03 o 
  -4  13   9      510.47      617.48     68.48 o 
  -3  13   9       26.55       70.07     40.90 o 
  -2  13   9     3444.76     3208.91    118.76 o 
  -1  13   9       65.58       34.25     40.48 o 
   0  13   9        3.41      -30.70     36.46 o 
   1  13   9     3448.27     3388.87    146.16 o 
   2  13   9       35.31       96.36     61.41 o 
   3  13   9       23.05      153.57     70.88 o 
   4  13   9       15.12        2.07     57.61 o 
   5  13   9      378.60      299.31     81.39 o 
   6  13   9      367.97      366.66     85.86 o 
   7  13   9       31.15      105.94     64.83 o 
   8  13   9        0.96       67.79    116.18 o 
   9  13   9       63.63      136.71     72.26 o 
 -15  14   9       13.37     -220.57    148.00 o 
 -14  14   9      942.16     1098.58    248.01 o 
 -13  14   9       22.24      151.56    119.05 o 
 -12  14   9      243.20      384.39    128.59 o 
 -11  14   9      448.54      470.70     61.99 o 
 -10  14   9      316.81      294.98     64.16 o 
  -9  14   9      125.26      178.56     62.19 o 
  -8  14   9     1247.41     1259.94    100.46 o 
  -7  14   9       24.42       45.09     47.25 o 
  -6  14   9       14.05        8.26     42.41 o 
  -5  14   9     1977.45     2132.75    128.48 o 
  -4  14   9      355.31      378.74     58.99 o 
  -3  14   9      110.03      154.47     47.97 o 
  -2  14   9     2202.81     2298.63    117.07 o 
  -1  14   9     2304.48     2279.82    119.09 o 
   0  14   9     1949.31     1934.04    135.06 o 
   1  14   9      235.11      161.91     66.43 o 
   2  14   9      497.85      418.81     82.96 o 
   3  14   9      322.02      327.62     75.24 o 
   4  14   9       12.68       72.01     62.85 o 
   5  14   9      774.35      772.62    132.35 o 
   6  14   9      489.76      646.54     97.43 o 
   7  14   9        9.83      -22.46     59.79 o 
   8  14   9       45.22      211.08     81.53 o 
 -14  15   9      183.21      246.41    186.24 o 
 -13  15   9       58.35     -137.29    102.14 o 
 -12  15   9      107.92       27.47     79.83 o 
 -11  15   9     2319.48     2110.41    138.61 o 
 -10  15   9     1359.75     1243.63     93.60 o 
  -9  15   9     1816.12     1864.34    117.90 o 
  -8  15   9      593.29      700.87     74.91 o 
  -7  15   9      964.20      865.13    105.32 o 
  -6  15   9      658.36      850.47     90.14 o 
  -5  15   9      817.84      863.37     92.34 o 
  -4  15   9      234.81      242.47     55.61 o 
  -3  15   9       14.45        0.01     42.60 o 
  -2  15   9      561.13      486.05     69.06 o 
  -1  15   9     1470.80     1448.08    145.70 o 
   0  15   9      454.47      436.21     86.03 o 
   1  15   9        0.05       -2.96     52.53 o 
   2  15   9       14.35       87.71     59.90 o 
   3  15   9      150.28      148.07     66.05 o 
   4  15   9      180.47       32.63     77.33 o 
   5  15   9       14.60      166.17     71.53 o 
   6  15   9       63.49      173.57     72.08 o 
   7  15   9       92.24       98.66     75.22 o 
 -13  16   9      580.06      208.05    188.20 o 
 -12  16   9      129.27      -42.52    157.30 o 
 -11  16   9      108.35       61.05     79.71 o 
 -10  16   9       14.37      -25.96     55.39 o 
  -9  16   9       54.69       42.46     52.22 o 
  -8  16   9     2096.68     2196.00    213.66 o 
  -7  16   9       15.36       96.62     48.73 o 
  -6  16   9      431.70      455.64     96.19 o 
  -5  16   9      956.08      882.46    109.82 o 
  -4  16   9       80.78      127.24     60.85 o 
  -3  16   9       14.31      -12.24     48.84 o 
  -2  16   9       33.79      -31.69     55.78 o 
  -1  16   9        0.52        8.25     61.21 o 
   0  16   9      593.04      461.61    113.99 o 
   1  16   9       12.55       12.35     55.21 o 
   2  16   9      343.46      361.38     81.62 o 
   3  16   9      166.11      239.64     78.00 o 
   4  16   9      500.85      451.93     83.74 o 
   5  16   9      108.27      108.63     68.98 o 
   6  16   9      146.22      129.13     71.11 o 
   7  16   9      388.12      367.09     91.17 o 
 -12  17   9        1.42     -499.35    249.68 o 
 -11  17   9      588.72      570.87    172.19 o 
 -10  17   9      266.76      203.30     93.83 o 
  -9  17   9       25.81       64.27     62.14 o 
  -8  17   9      511.43      544.03     62.80 o 
  -7  17   9      609.03      600.70     92.16 o 
  -6  17   9      754.80      825.60    102.32 o 
  -5  17   9      780.45      779.90    107.53 o 
  -4  17   9      176.42      235.07     75.74 o 
  -3  17   9      530.97      571.01     93.93 o 
  -2  17   9      249.42      245.42     74.98 o 
  -1  17   9       58.60      -17.02     55.92 o 
   0  17   9      112.27      104.72     62.63 o 
   1  17   9      706.12      604.24     99.87 o 
   2  17   9      466.72      388.66     85.11 o 
   3  17   9      424.82      395.09     91.27 o 
   4  17   9       78.31      134.48     76.94 o 
   5  17   9      200.88      130.90     78.89 o 
   6  17   9        7.14       94.91     79.72 o 
 -11  18   9      183.87      330.14    177.64 o 
 -10  18   9      465.70      267.77     73.75 o 
  -9  18   9        8.19        5.53     57.52 o 
  -8  18   9       30.00      189.00     97.13 o 
  -7  18   9       31.96       61.31     62.91 o 
  -6  18   9       48.92      -37.90     64.23 o 
  -5  18   9       36.60      -95.06     76.38 o 
  -4  18   9       12.42       45.71     83.49 o 
  -3  18   9      170.57       79.68     66.14 o 
  -2  18   9      518.56      396.17     98.40 o 
  -1  18   9      499.47      496.96    112.32 o 
   0  18   9       61.82      151.73     66.60 o 
   1  18   9      666.26      672.39     98.92 o 
   2  18   9      795.70      834.74    112.42 o 
   3  18   9      532.48      500.33     97.23 o 
   4  18   9      964.83     1024.71    124.08 o 
  -9  19   9     1599.77     1337.12    235.49 o 
  -8  19   9      276.21      355.05    155.29 o 
  -7  19   9       98.44      115.97     71.58 o 
  -6  19   9      382.09      345.21    119.62 o 
  -5  19   9     1226.71     1104.05    121.22 o 
  -4  19   9      242.20      114.58     75.02 o 
  -3  19   9      235.24      288.34     84.07 o 
  -2  19   9        1.45       75.04     67.28 o 
  -1  19   9       47.71      179.32     98.95 o 
   0  19   9      106.93      119.29     80.08 o 
   1  19   9      121.26      193.53    125.77 o 
   2  19   9       54.49       97.86     93.02 o 
   3  19   9       62.46       21.55     72.16 o 
  -7  20   9      145.13       11.65    141.15 o 
  -6  20   9      235.90      340.34    115.05 o 
  -5  20   9        3.55      -47.57     85.20 o 
  -4  20   9        4.72       30.77    131.67 o 
  -3  20   9      264.24      253.77     93.72 o 
  -2  20   9        0.36      -16.51    132.87 o 
  -1  20   9       35.82       59.22     81.84 o 
   0  20   9       63.50      159.66    105.95 o 
   1  20   9      437.14      732.99    124.26 o 
 -19   0  10     1281.72     1046.98    234.94 o 
 -18   0  10        2.44      347.07    135.53 o 
 -17   0  10       26.45      170.80    169.57 o 
 -16   0  10     5429.74     5203.63    269.32 o 
 -15   0  10        2.33       80.55     81.82 o 
 -14   0  10      224.91      310.23     95.30 o 
 -13   0  10     7135.21     6439.27    231.62 o 
 -12   0  10      759.02      708.97    105.48 o 
 -11   0  10      611.28      685.68     59.81 o 
 -10   0  10    11883.43    12288.95    191.23 o 
  -9   0  10       81.53       99.61     31.64 o 
  -8   0  10      439.06      366.37     40.34 o 
  -7   0  10     5252.17     5046.87    101.88 o 
  -6   0  10      219.95      329.66     37.44 o 
  -5   0  10     2401.56     2472.79     70.70 o 
  -4   0  10     3870.83     3838.09     82.32 o 
  -3   0  10    10040.66    10316.40    152.08 o 
  -2   0  10      764.70      755.54     44.42 o 
  -1   0  10    12558.86    13078.52    217.73 o 
   0   0  10    11603.37    11174.85    180.93 o 
   1   0  10      383.01      425.54     38.67 o 
   2   0  10        9.24        3.64     29.27 o 
   3   0  10      361.48      498.34     93.24 o 
   4   0  10      269.24      194.70     71.26 o 
   5   0  10     3784.58     3706.90    192.80 o 
   6   0  10      481.96      384.55     84.89 o 
   7   0  10       18.95       71.82     58.93 o 
   8   0  10        1.73       89.72    146.51 o 
   9   0  10       54.90       81.41     92.25 o 
  10   0  10      234.07      442.79    177.73 o 
  11   0  10      844.66      507.09    452.57 o 
  12   0  10       89.91       69.68    418.53 o 
 -19   1  10      687.30     1296.09    183.42 o 
 -18   1  10        2.49      258.66    108.42 o 
 -17   1  10      115.28      397.01    123.21 o 
 -16   1  10      783.58      625.44    111.27 o 
 -15   1  10      673.39      686.70     98.25 o 
 -14   1  10       74.79      167.90     59.51 o 
 -13   1  10     1839.72     1922.66    108.77 o 
 -12   1  10     2096.56     1918.43    104.90 o 
 -11   1  10      391.22      377.62     34.63 o 
 -10   1  10     4374.01     4454.18     77.33 o 
  -9   1  10     1543.19     1617.51     53.26 o 
  -8   1  10      172.38      178.48     23.87 o 
  -7   1  10     3107.12     3257.62     58.30 o 
  -6   1  10     1091.38     1182.19     42.78 o 
  -5   1  10      316.92      311.49     24.37 o 
  -4   1  10    14517.79    14748.29    129.54 o 
  -3   1  10      748.03      803.70     33.68 o 
  -2   1  10       43.47       28.37     14.81 o 
  -1   1  10       17.96       10.05     20.82 o 
   0   1  10      811.23      948.93     38.00 o 
   1   1  10      708.43      723.74     31.77 o 
   2   1  10       23.93        5.36     16.62 o 
   3   1  10     1492.19     1548.74     50.95 o 
   4   1  10      495.82      533.73     66.87 o 
   5   1  10      571.45      551.79     74.76 o 
   6   1  10        8.44       41.45     37.61 o 
   7   1  10        6.12       86.11     38.45 o 
   8   1  10     1011.25     1205.25    119.30 o 
   9   1  10     1414.84     1469.53    168.18 o 
  10   1  10       43.93      176.62     83.33 o 
  11   1  10      500.56      534.52    161.51 o 
  12   1  10      188.23      485.06    175.00 o 
 -19   2  10      616.35      531.91    167.54 o 
 -18   2  10      472.79      923.71    138.16 o 
 -17   2  10        3.58      336.18    102.97 o 
 -16   2  10     2360.73     2538.55    148.40 o 
 -15   2  10       54.76      104.05     73.82 o 
 -14   2  10       36.42      140.21     56.05 o 
 -13   2  10     5006.20     4575.55    140.46 o 
 -12   2  10     2854.81     2735.10    110.37 o 
 -11   2  10      162.48      164.88     31.53 o 
 -10   2  10     1547.25     1619.49     49.85 o 
  -9   2  10      214.30      252.97     26.41 o 
  -8   2  10      329.24      268.04     26.66 o 
  -7   2  10       52.73       69.93     19.70 o 
  -6   2  10     7642.34     7879.37     94.63 o 
  -5   2  10      125.56      130.17     20.76 o 
  -4   2  10      462.79      639.32     30.50 o 
  -3   2  10      505.26      420.23     25.79 o 
  -2   2  10      316.94      374.48     25.42 o 
  -1   2  10     2577.01     2763.14     40.80 o 
   0   2  10       52.94       42.45     18.14 o 
   1   2  10      101.85      109.04     22.70 o 
   2   2  10     8635.62     8751.08    107.05 o 
   3   2  10      257.63      252.61     26.07 o 
   4   2  10      279.28      274.15     31.19 o 
   5   2  10     1995.45     2009.58     63.90 o 
   6   2  10     3394.04     3304.16     84.52 o 
   7   2  10       87.32      103.83     33.36 o 
   8   2  10      918.81     1152.90    139.54 o 
   9   2  10      572.02      497.23    127.74 o 
  10   2  10        0.24      106.22     90.90 o 
  11   2  10      669.75      695.40    194.47 o 
  12   2  10      341.48      944.13    186.21 o 
 -19   3  10      449.53      767.67    209.53 o 
 -18   3  10      253.46      481.92    121.19 o 
 -17   3  10        2.93      245.48     84.73 o 
 -16   3  10       62.21       26.91     92.10 o 
 -15   3  10      355.72      507.91     79.25 o 
 -14   3  10        5.96        2.73     51.24 o 
 -13   3  10        0.58       14.73     50.86 o 
 -12   3  10        8.23       59.95     48.62 o 
 -11   3  10      150.98      120.94     28.12 o 
 -10   3  10      131.50       96.60     22.78 o 
  -9   3  10      733.89      780.15     37.85 o 
  -8   3  10       26.63       25.14     18.20 o 
  -7   3  10      556.12      599.28     31.22 o 
  -6   3  10     2107.87     2223.92     49.85 o 
  -5   3  10      145.43      144.09     21.94 o 
  -4   3  10      527.95      503.99     29.18 o 
  -3   3  10      425.28      376.17     25.40 o 
  -2   3  10     1501.46     1461.57     49.99 o 
  -1   3  10     1546.18     1536.59     40.98 o 
   0   3  10      342.29      418.12     33.08 o 
   1   3  10       77.83       54.49     21.93 o 
   2   3  10     4916.42     4817.79     78.02 o 
   3   3  10      782.86      883.61     37.12 o 
   4   3  10        0.08        3.21     22.37 o 
   5   3  10     1557.15     1428.42     70.90 o 
   6   3  10      532.86      573.55     32.49 o 
   7   3  10      241.43      213.23     35.57 o 
   8   3  10      106.88       98.89     77.72 o 
   9   3  10        0.71      151.07    101.23 o 
  10   3  10      175.38      186.69    106.29 o 
  11   3  10      376.38      385.58    143.85 o 
 -19   4  10        3.30     -159.38    160.14 o 
 -18   4  10      625.19      503.49    165.89 o 
 -17   4  10        7.14      287.19     84.80 o 
 -16   4  10     1042.51      921.62    116.38 o 
 -15   4  10      246.11      232.20     83.65 o 
 -14   4  10       10.94      -38.41     51.48 o 
 -13   4  10      430.34      384.84     65.81 o 
 -12   4  10     1210.05     1199.74     95.06 o 
 -11   4  10       31.81       44.41     24.71 o 
 -10   4  10       35.86       32.91     21.60 o 
  -9   4  10     5231.77     5311.24     82.20 o 
  -8   4  10       19.87       49.21     20.32 o 
  -7   4  10      675.35      711.14     33.35 o 
  -6   4  10      254.89      332.61     26.75 o 
  -5   4  10       88.35       86.28     19.58 o 
  -4   4  10      572.54      775.54     37.20 o 
  -3   4  10      583.84      620.66     31.73 o 
  -2   4  10        2.54        9.12     15.46 o 
  -1   4  10     4994.69     5253.03     73.88 o 
   0   4  10      997.56      993.42     34.58 o 
   1   4  10        1.51       16.05     18.87 o 
   2   4  10        0.21       22.50     20.01 o 
   3   4  10     2171.53     2194.92     54.42 o 
   4   4  10       37.19       16.43     18.48 o 
   5   4  10     3356.40     3395.91     77.09 o 
   6   4  10      113.22      170.36     27.55 o 
   7   4  10      886.88      937.29     87.63 o 
   8   4  10      396.84      219.81    110.65 o 
   9   4  10      107.63      -67.66    145.73 o 
  10   4  10       32.50      173.17    119.92 o 
  11   4  10      461.18      456.99    176.82 o 
 -18   5  10       15.90       17.59    183.62 o 
 -17   5  10       35.47      238.82     84.58 o 
 -16   5  10      267.86      375.59     95.23 o 
 -15   5  10     1231.33     1258.30    127.68 o 
 -14   5  10        0.16        1.78     59.60 o 
 -13   5  10      282.31      278.63     62.37 o 
 -12   5  10      787.73      777.72     74.32 o 
 -11   5  10       39.60       12.88     24.77 o 
 -10   5  10     1706.07     1845.43     58.27 o 
  -9   5  10      228.26      185.13     28.27 o 
  -8   5  10      607.79      619.09     37.49 o 
  -7   5  10      222.58      279.08     28.30 o 
  -6   5  10       54.75       48.65     22.13 o 
  -5   5  10        2.41        1.07     17.36 o 
  -4   5  10       20.23        9.19     18.24 o 
  -3   5  10     1481.77     1443.11     45.00 o 
  -2   5  10      330.74      294.38     27.22 o 
  -1   5  10      219.65      215.22     23.42 o 
   0   5  10     2504.14     2441.07     46.71 o 
   1   5  10       41.46       41.20     19.50 o 
   2   5  10     1195.62     1323.20     47.90 o 
   3   5  10       49.40       64.85     21.67 o 
   4   5  10      354.73      374.90     32.34 o 
   5   5  10      370.93      416.49     49.01 o 
   6   5  10     1355.28     1364.65     84.48 o 
   7   5  10       13.79       53.71     54.75 o 
   8   5  10     2789.99     2451.33    306.27 o 
   9   5  10       35.70      122.90    112.93 o 
  10   5  10        7.99       39.44    136.18 o 
  11   5  10       19.67      156.86    131.95 o 
 -18   6  10      322.38      339.03    143.82 o 
 -17   6  10      116.53       75.21     90.90 o 
 -16   6  10       50.08       32.25     84.99 o 
 -15   6  10       20.95       67.54     76.78 o 
 -14   6  10        7.40       24.79     71.65 o 
 -13   6  10       72.01      101.04     61.31 o 
 -12   6  10     2197.78     2109.87    112.99 o 
 -11   6  10       25.50       18.81     32.67 o 
 -10   6  10        5.70       19.88     24.90 o 
  -9   6  10      432.27      379.90     36.17 o 
  -8   6  10     1031.93     1001.14     46.63 o 
  -7   6  10     2515.45     2591.84     60.45 o 
  -6   6  10      519.46      539.53     36.65 o 
  -5   6  10      427.87      429.33     32.84 o 
  -4   6  10      254.40      289.36     32.86 o 
  -3   6  10       49.29       58.99     21.83 o 
  -2   6  10      292.21      305.31     28.71 o 
  -1   6  10       52.27       71.29     20.51 o 
   0   6  10      229.10      242.22     34.51 o 
   1   6  10       57.71       43.78     18.64 o 
   2   6  10      594.95      619.57     46.55 o 
   3   6  10     6805.86     6715.44    117.74 o 
   4   6  10        0.15       35.68     30.97 o 
   5   6  10      153.88      151.46     39.73 o 
   6   6  10      152.64      136.02     63.82 o 
   7   6  10        1.16       -0.08     53.74 o 
   8   6  10      282.86      165.10    125.77 o 
   9   6  10      223.72      307.83    135.40 o 
  10   6  10      153.53       41.99    153.72 o 
  11   6  10      124.52      223.39    134.36 o 
 -18   7  10       83.49       26.89    192.06 o 
 -17   7  10       26.94      261.83    115.40 o 
 -16   7  10      253.68      181.16     81.36 o 
 -15   7  10        8.04      -85.10     69.63 o 
 -14   7  10      101.56        8.59     72.71 o 
 -13   7  10     1297.12     1274.07    111.33 o 
 -12   7  10     1272.81     1209.17    108.38 o 
 -11   7  10      156.57      168.55     38.68 o 
 -10   7  10     2150.11     2043.28     73.03 o 
  -9   7  10    10716.97    10235.06    136.93 o 
  -8   7  10      230.53      192.43     29.23 o 
  -7   7  10       96.61       39.33     22.03 o 
  -6   7  10     1168.22     1031.88     51.06 o 
  -5   7  10       21.44       16.74     21.96 o 
  -4   7  10      134.80       97.37     25.30 o 
  -3   7  10     1069.04     1107.75     51.49 o 
  -2   7  10        5.14       15.72     20.68 o 
  -1   7  10       22.23       28.01     21.01 o 
   0   7  10     1081.89     1154.66     49.62 o 
   1   7  10      240.49      311.76     28.11 o 
   2   7  10     3863.89     3789.18     92.77 o 
   3   7  10      164.54      185.02     61.58 o 
   4   7  10       45.01       52.01     30.20 o 
   5   7  10      379.14      404.68     78.32 o 
   6   7  10      317.20      235.33     69.18 o 
   7   7  10       11.30       89.55     59.10 o 
   8   7  10       12.81       39.12     68.62 o 
   9   7  10      663.58     1052.25    256.60 o 
  10   7  10       11.00       26.68    117.16 o 
  11   7  10        9.22      253.57    152.10 o 
 -18   8  10       69.52      129.57    126.02 o 
 -17   8  10        8.77      201.46    144.02 o 
 -16   8  10      169.64      205.21     82.82 o 
 -15   8  10      501.38      601.21     98.24 o 
 -14   8  10        1.80       13.66     72.17 o 
 -13   8  10     2008.66     2001.51    147.26 o 
 -12   8  10      394.12      417.45     82.93 o 
 -11   8  10      365.95      448.36     56.63 o 
 -10   8  10       31.22       29.03     37.04 o 
  -9   8  10      185.74      154.77     32.32 o 
  -8   8  10        1.40        4.04     23.81 o 
  -7   8  10      114.66      105.28     25.89 o 
  -6   8  10     1144.91     1269.22     57.68 o 
  -5   8  10        0.67       42.45     23.88 o 
  -4   8  10       28.03       44.96     24.46 o 
  -3   8  10       75.99       47.39     25.00 o 
  -2   8  10        0.53       14.71     22.15 o 
  -1   8  10      223.27      230.62     31.43 o 
   0   8  10     2204.24     2130.71     91.98 o 
   1   8  10      856.71      870.51     61.89 o 
   2   8  10     1454.16     1713.96    101.19 o 
   3   8  10      395.46      341.03     42.82 o 
   4   8  10      761.68      700.90     77.99 o 
   5   8  10      106.74      155.20     58.21 o 
   6   8  10      370.84      397.01     78.34 o 
   7   8  10      141.26       73.11     60.59 o 
   8   8  10       13.18      151.10     75.75 o 
   9   8  10       83.63      260.74    134.50 o 
  10   8  10       68.68       50.62    131.22 o 
 -17   9  10       27.58      404.79    173.55 o 
 -16   9  10       10.80      219.19     90.09 o 
 -15   9  10      333.51      455.39    136.70 o 
 -14   9  10       87.21      206.91     81.38 o 
 -13   9  10        6.91      113.25     76.47 o 
 -12   9  10     1954.67     2016.33    129.59 o 
 -11   9  10       33.01       24.01     41.41 o 
 -10   9  10     1229.24     1282.39     84.53 o 
  -9   9  10     2410.32     2309.12     85.79 o 
  -8   9  10       10.79       19.68     27.75 o 
  -7   9  10      234.10      219.60     36.82 o 
  -6   9  10      499.30      484.06     52.08 o 
  -5   9  10        5.95       13.46     32.47 o 
  -4   9  10      125.64       49.31     33.35 o 
  -3   9  10      830.14      866.96     66.67 o 
  -2   9  10       62.41       66.23     36.22 o 
  -1   9  10       35.98        9.05     31.32 o 
   0   9  10      154.46      106.90     40.17 o 
   1   9  10        2.05       12.98     32.68 o 
   2   9  10        6.57      -17.87     29.04 o 
   3   9  10     1531.89     1418.91    106.29 o 
   4   9  10      543.49      318.46    102.47 o 
   5   9  10      117.94      111.91     61.83 o 
   6   9  10      713.21      553.30     88.04 o 
   7   9  10        0.00      -26.95     50.39 o 
   8   9  10      109.16      153.40     68.15 o 
   9   9  10      166.38      310.54    126.82 o 
  10   9  10      527.49      403.23    149.09 o 
 -17  10  10        8.06       -2.81    126.38 o 
 -16  10  10      340.91       48.38    133.93 o 
 -15  10  10        0.08      186.80     90.03 o 
 -14  10  10        3.07      187.71     95.23 o 
 -13  10  10     1721.76     1837.32    134.07 o 
 -12  10  10      147.32      149.65     84.20 o 
 -11  10  10      836.21      858.80     75.95 o 
 -10  10  10       31.63       56.49     46.86 o 
  -9  10  10      629.21      545.12     58.08 o 
  -8  10  10      507.62      524.82     56.31 o 
  -7  10  10      230.81      225.20     42.82 o 
  -6  10  10     1919.89     1728.75     92.68 o 
  -5  10  10      226.92      282.68     49.26 o 
  -4  10  10       32.92      121.39     39.61 o 
  -3  10  10     3184.27     3062.87    106.85 o 
  -2  10  10       47.19       74.46     38.99 o 
  -1  10  10     1447.04     1442.79     87.74 o 
   0  10  10     7220.82     6755.60    240.52 o 
   1  10  10       23.81       13.43     33.63 o 
   2  10  10      672.39      689.60     68.28 o 
   3  10  10       75.66       50.02     47.94 o 
   4  10  10       29.68       11.40     46.97 o 
   5  10  10       24.01      110.21     57.59 o 
   6  10  10      654.15      678.87    115.03 o 
   7  10  10       17.71      114.20     59.26 o 
   8  10  10     2035.78     1930.53    283.20 o 
   9  10  10        8.08      204.98    114.51 o 
  10  10  10       12.50      324.87    125.67 o 
 -16  11  10        2.15      -73.44    126.27 o 
 -15  11  10      515.05      669.54    214.55 o 
 -14  11  10      191.77       98.35     82.00 o 
 -13  11  10      559.40      549.90     92.27 o 
 -12  11  10     3717.46     3560.58    228.85 o 
 -11  11  10      139.39      169.02     49.37 o 
 -10  11  10     1372.27     1322.27     94.90 o 
  -9  11  10     9775.54     9771.04    187.35 o 
  -8  11  10      230.17      164.07     40.39 o 
  -7  11  10     2926.68     2829.40     97.07 o 
  -6  11  10      888.15      932.65     75.59 o 
  -5  11  10       42.36       97.22     38.45 o 
  -4  11  10      326.03      288.79     64.92 o 
  -3  11  10     4216.99     4299.82    128.21 o 
  -2  11  10       74.12      100.75     44.15 o 
  -1  11  10      857.46      955.72     76.23 o 
   0  11  10     4129.74     4009.76    119.90 o 
   1  11  10      148.18      169.77     44.10 o 
   2  11  10     1637.90     1821.58    150.42 o 
   3  11  10     2091.76     2016.15    162.24 o 
   4  11  10      614.99      505.92     82.08 o 
   5  11  10       89.63       52.03     56.67 o 
   6  11  10      441.52      537.77     94.89 o 
   7  11  10      125.02      146.84     56.57 o 
   8  11  10       85.38      118.07    119.24 o 
   9  11  10       39.25       30.74    136.28 o 
 -16  12  10       79.57      458.92    194.71 o 
 -15  12  10      257.39      678.24    161.51 o 
 -14  12  10        7.29      150.17     86.89 o 
 -13  12  10       45.82      145.92     78.20 o 
 -12  12  10     2287.37     2253.20    166.89 o 
 -11  12  10      329.95      289.69     62.05 o 
 -10  12  10      255.41      206.48     60.40 o 
  -9  12  10     6853.84     6498.60    200.43 o 
  -8  12  10      835.05      888.52     73.69 o 
  -7  12  10     1633.48     1744.93     79.86 o 
  -6  12  10     1204.46     1293.34    108.95 o 
  -5  12  10      397.11      375.52     57.89 o 
  -4  12  10      757.64      791.04     73.88 o 
  -3  12  10        3.89       26.25     36.49 o 
  -2  12  10       27.42       -5.70     36.82 o 
  -1  12  10      181.90       89.09     54.30 o 
   0  12  10       76.41      121.85     43.14 o 
   1  12  10      159.76      210.27     69.65 o 
   2  12  10      253.77      248.15     71.13 o 
   3  12  10        0.33       65.78     74.25 o 
   4  12  10      196.27      246.10     76.66 o 
   5  12  10     1060.08     1204.84    116.96 o 
   6  12  10      296.54      239.75     65.38 o 
   7  12  10      179.12      316.65     78.43 o 
   8  12  10       72.03       43.16     70.27 o 
   9  12  10       94.82      184.31     95.79 o 
 -15  13  10     1116.60      930.90    263.08 o 
 -14  13  10       82.24      143.23    168.89 o 
 -13  13  10       67.12      238.85     99.87 o 
 -12  13  10      214.07      367.83     98.12 o 
 -11  13  10       14.86      -12.34     52.18 o 
 -10  13  10       89.86       71.35     64.28 o 
  -9  13  10      803.82      732.18     71.71 o 
  -8  13  10       89.54       32.46     51.58 o 
  -7  13  10      212.89      225.33     54.08 o 
  -6  13  10      699.31      624.42     74.05 o 
  -5  13  10        4.14      -39.75     37.98 o 
  -4  13  10      201.09      156.73     52.99 o 
  -3  13  10      718.31      640.00     72.67 o 
  -2  13  10      308.59      300.54     56.37 o 
  -1  13  10     4878.86     4725.33    143.33 o 
   0  13  10     9270.00     8898.36    228.59 o 
   1  13  10       41.97      119.90     61.74 o 
   2  13  10       92.22      104.60     63.15 o 
   3  13  10      939.03      992.95    138.23 o 
   4  13  10      157.17       95.89     61.01 o 
   5  13  10     2180.78     2612.32    198.21 o 
   6  13  10       26.10       42.50     57.39 o 
   7  13  10       45.56      148.05     67.49 o 
   8  13  10      323.75      343.08    143.88 o 
 -15  14  10      185.42      140.52    150.51 o 
 -14  14  10       81.51      -86.96    258.51 o 
 -13  14  10       52.25      144.85    100.54 o 
 -12  14  10     1704.93     1666.21    120.18 o 
 -11  14  10      410.97      533.77     80.69 o 
 -10  14  10      880.54      898.16    116.41 o 
  -9  14  10      332.98      405.79     63.25 o 
  -8  14  10      186.42      129.46     90.12 o 
  -7  14  10      162.87      129.70     64.09 o 
  -6  14  10        0.22       25.61     92.73 o 
  -5  14  10      448.75      324.18     60.51 o 
  -4  14  10      572.00      504.62     66.48 o 
  -3  14  10       34.08       55.19     36.37 o 
  -2  14  10      415.88      379.88     69.82 o 
  -1  14  10     8525.09     7921.01    232.20 o 
   0  14  10      423.87      384.70     81.61 o 
   1  14  10       50.32       34.31     63.22 o 
   2  14  10      148.27      149.21     63.97 o 
   3  14  10        3.76      166.75     79.19 o 
   4  14  10       97.63       27.58     64.22 o 
   5  14  10      172.23      128.50     68.14 o 
   6  14  10       20.91      118.62     68.24 o 
   7  14  10        0.53      100.78     68.24 o 
 -14  15  10       43.01     -175.83    146.85 o 
 -13  15  10        3.36      207.95    292.11 o 
 -12  15  10     2314.09     1829.73    285.72 o 
 -11  15  10       58.47      143.42     56.23 o 
 -10  15  10       70.84       37.38     66.38 o 
  -9  15  10      917.55      817.18    124.66 o 
  -8  15  10      103.01      128.51     51.88 o 
  -7  15  10      262.36      255.64     69.75 o 
  -6  15  10      235.53      161.52     81.82 o 
  -5  15  10      791.22      649.84     83.33 o 
  -4  15  10        7.28       64.84     51.41 o 
  -3  15  10       13.66      -48.38     68.27 o 
  -2  15  10      172.51       85.04     79.25 o 
  -1  15  10     2204.46     2091.06    151.36 o 
   0  15  10     1527.25     1651.13    135.85 o 
   1  15  10       25.08       78.22     59.34 o 
   2  15  10      306.17      176.06     92.46 o 
   3  15  10     1757.61     1911.01    151.31 o 
   4  15  10        0.85       36.49     64.23 o 
   5  15  10        1.80       34.40     67.60 o 
   6  15  10       28.07      -35.21     64.80 o 
   7  15  10      123.11      140.16     73.94 o 
 -13  16  10        1.84     -245.19    264.98 o 
 -12  16  10        0.23      -82.32    276.60 o 
 -11  16  10      223.05       97.77     95.04 o 
 -10  16  10      492.76      484.84    100.06 o 
  -9  16  10       62.04       99.56     50.11 o 
  -8  16  10       93.11       99.34     76.14 o 
  -7  16  10      488.32      580.74     87.53 o 
  -6  16  10      538.80      660.28    120.05 o 
  -5  16  10       52.92      -14.48     66.64 o 
  -4  16  10       60.28       74.32    101.43 o 
  -3  16  10     1645.80     1659.83    137.54 o 
  -2  16  10       12.52      112.87     65.39 o 
  -1  16  10      188.66        2.79     83.85 o 
   0  16  10      520.54      439.91     88.69 o 
   1  16  10      162.73      246.73     90.44 o 
   2  16  10       32.66       17.71     63.51 o 
   3  16  10      735.00      774.45    106.12 o 
   4  16  10       48.36       29.57     65.84 o 
   5  16  10      268.43      324.26    103.74 o 
   6  16  10       79.25      145.25     72.62 o 
 -12  17  10        0.61     -202.61    275.67 o 
 -11  17  10       99.29      -19.52     93.00 o 
 -10  17  10        6.22      -70.85     52.13 o 
  -9  17  10        3.46      111.00     66.56 o 
  -8  17  10        2.37       73.75     68.71 o 
  -7  17  10       34.05      -18.59     73.98 o 
  -6  17  10      481.39      480.11     96.61 o 
  -5  17  10      160.88      146.10     75.08 o 
  -4  17  10       45.07       77.28     74.60 o 
  -3  17  10      349.87      268.08     86.64 o 
  -2  17  10      166.44      197.37     67.08 o 
  -1  17  10      495.98      545.74     98.01 o 
   0  17  10        2.38       -3.95     61.90 o 
   1  17  10      592.89      571.80     96.80 o 
   2  17  10      509.49      545.10     97.96 o 
   3  17  10      339.77      259.70    102.61 o 
   4  17  10       41.23       26.33     65.71 o 
   5  17  10        3.03       36.23     74.83 o 
 -11  18  10      106.92      110.46     71.76 o 
 -10  18  10      415.13      169.51    112.68 o 
  -9  18  10      195.46      107.45     90.31 o 
  -8  18  10      153.26      185.44     60.56 o 
  -7  18  10      238.51       99.04     89.63 o 
  -6  18  10      119.50       46.91     81.71 o 
  -5  18  10      371.50      287.36    104.31 o 
  -4  18  10       58.59       18.28     69.31 o 
  -3  18  10        1.13      -54.35     70.71 o 
  -2  18  10       58.99      100.44     72.25 o 
  -1  18  10     1110.74      967.27    113.44 o 
   0  18  10      392.53      313.64     84.66 o 
   1  18  10     1008.97      830.07    110.25 o 
   2  18  10      422.03      557.74    137.88 o 
   3  18  10       28.45       99.77    116.55 o 
  -9  19  10       40.65      -83.35     78.28 o 
  -8  19  10        7.45     -107.83     67.08 o 
  -7  19  10      123.34       26.45     92.18 o 
  -6  19  10       59.68      -31.30    122.06 o 
  -5  19  10      383.72      470.51    115.56 o 
  -4  19  10       66.95      190.07     95.69 o 
  -3  19  10       71.77       26.35    106.04 o 
  -2  19  10      881.52      898.94    118.06 o 
  -1  19  10      585.96      505.63     97.67 o 
   0  19  10       83.56      119.85     69.19 o 
   1  19  10        6.39      -18.24    110.02 o 
   2  19  10       12.77       61.50    137.55 o 
  -7  20  10      152.32       31.84    123.75 o 
  -6  20  10      382.88      263.93    125.52 o 
  -5  20  10      169.70      261.40    118.34 o 
  -4  20  10       37.59       52.31     68.18 o 
  -3  20  10       76.29      143.85    111.06 o 
  -2  20  10      169.69      184.69     77.66 o 
  -1  20  10       65.98      205.05    167.33 o 
 -19   1  11      691.73      840.15    286.97 o 
 -18   1  11        8.11      221.81     96.18 o 
 -17   1  11      383.89      504.62     98.15 o 
 -16   1  11      112.95      185.73    178.82 o 
 -15   1  11       84.29       53.08    102.43 o 
 -14   1  11        1.31       81.99     73.44 o 
 -13   1  11     7132.98     6844.26    186.90 o 
 -12   1  11      480.06      481.73     65.88 o 
 -11   1  11      333.59      350.35     32.38 o 
 -10   1  11     4726.14     4810.09     87.54 o 
  -9   1  11      403.19      372.39     33.33 o 
  -8   1  11      918.50      974.36     44.97 o 
  -7   1  11     5554.21     5872.73     96.19 o 
  -6   1  11     1271.69     1287.37     49.29 o 
  -5   1  11     1877.83     1904.71     51.33 o 
  -4   1  11      551.51      613.28     32.89 o 
  -3   1  11      257.74      250.12     24.92 o 
  -2   1  11      476.90      482.67     27.90 o 
  -1   1  11     3250.94     3450.47     70.42 o 
   0   1  11      277.98      275.96     26.12 o 
   1   1  11      119.43      182.55     28.80 o 
   2   1  11     4576.01     4801.25     73.66 o 
   3   1  11      868.87      914.92     69.17 o 
   4   1  11     1682.82     1896.56    118.79 o 
   5   1  11      396.47      406.71     70.54 o 
   6   1  11      147.85      152.66     48.76 o 
   7   1  11        5.50       38.88     40.91 o 
   8   1  11      137.43      175.45     81.71 o 
   9   1  11      525.13      491.32    153.67 o 
  10   1  11       45.86      300.27    129.13 o 
  11   1  11       52.36      150.93    188.70 o 
 -19   2  11      642.34      477.75    387.50 o 
 -18   2  11      113.11      285.97    147.44 o 
 -17   2  11        1.00      190.19    114.20 o 
 -16   2  11      577.54      604.52     99.65 o 
 -15   2  11       59.75      149.69     74.47 o 
 -14   2  11      867.14      915.36    104.26 o 
 -13   2  11      483.73      556.15     75.03 o 
 -12   2  11      121.25      163.73     55.91 o 
 -11   2  11     2777.98     2796.25     70.01 o 
 -10   2  11     8487.74     8220.37    113.44 o 
  -9   2  11       27.57        7.14     21.54 o 
  -8   2  11      563.60      547.44     36.49 o 
  -7   2  11     3731.81     3524.96     72.46 o 
  -6   2  11      270.16      277.14     27.82 o 
  -5   2  11     3540.54     3540.75     66.58 o 
  -4   2  11        4.01       -4.21     17.04 o 
  -3   2  11      143.14      117.46     21.14 o 
  -2   2  11     3129.03     2938.28     64.90 o 
  -1   2  11      960.84     1058.30     44.41 o 
   0   2  11      347.51      313.46     27.23 o 
   1   2  11        6.37       13.64     20.24 o 
   2   2  11      287.45      263.91     25.01 o 
   3   2  11        4.94       10.13     18.83 o 
   4   2  11      155.65      161.01     33.08 o 
   5   2  11        0.20        5.24     44.29 o 
   6   2  11       59.82       96.79     54.96 o 
   7   2  11       34.86       47.77     39.19 o 
   8   2  11      597.52      704.55    134.81 o 
   9   2  11        5.08       91.71     99.18 o 
  10   2  11      182.06      275.91    134.50 o 
  11   2  11       13.08      204.52    188.91 o 
 -19   3  11      882.75     1526.99    239.14 o 
 -18   3  11       15.10      -58.99    209.44 o 
 -17   3  11     1247.96     1222.32    123.09 o 
 -16   3  11      175.87      226.93     84.98 o 
 -15   3  11       25.21      121.53     76.66 o 
 -14   3  11      601.20      647.79     97.32 o 
 -13   3  11     4030.05     3682.04    180.49 o 
 -12   3  11      117.67       64.78     50.99 o 
 -11   3  11      565.30      660.72     59.68 o 
 -10   3  11      464.12      430.69     34.84 o 
  -9   3  11     1340.01     1346.14     51.92 o 
  -8   3  11     1049.03     1142.13     45.99 o 
  -7   3  11        1.63       12.65     20.14 o 
  -6   3  11      238.84      203.68     26.30 o 
  -5   3  11      580.57      612.19     37.53 o 
  -4   3  11     4023.72     4060.56     67.09 o 
  -3   3  11      922.54      958.28     41.62 o 
  -2   3  11       63.58       79.58     14.26 o 
  -1   3  11     2959.55     3011.80     65.78 o 
   0   3  11      188.28      218.49     24.47 o 
   1   3  11     1014.35     1008.15     42.43 o 
   2   3  11      250.06      274.21     26.86 o 
   3   3  11      223.59      280.81     25.50 o 
   4   3  11     2465.50     2482.96     57.01 o 
   5   3  11     2724.37     2656.44     71.62 o 
   6   3  11     1125.27     1156.66     64.19 o 
   7   3  11      720.32      739.84     72.93 o 
   8   3  11     1320.83     1065.98    144.03 o 
   9   3  11      112.39       90.33     96.81 o 
  10   3  11      194.49      354.59    137.87 o 
  11   3  11      903.11     1015.36    224.41 o 
 -19   4  11      190.26      106.04    135.79 o 
 -18   4  11      186.57      292.78    142.66 o 
 -17   4  11        6.84      350.30    118.96 o 
 -16   4  11      327.14      336.19    103.90 o 
 -15   4  11        0.90       86.91     73.64 o 
 -14   4  11      892.60      801.31    104.77 o 
 -13   4  11      336.19      348.39     81.31 o 
 -12   4  11       18.89       -2.05     53.24 o 
 -11   4  11      316.13      349.10     40.47 o 
 -10   4  11     2213.54     2177.86     66.98 o 
  -9   4  11      328.06      314.92     33.06 o 
  -8   4  11      418.41      416.26     32.47 o 
  -7   4  11      248.75      254.94     28.51 o 
  -6   4  11      193.19      186.46     26.28 o 
  -5   4  11     1587.13     1604.09     51.57 o 
  -4   4  11     2134.57     1994.45     51.92 o 
  -3   4  11        5.11      -21.59     16.33 o 
  -2   4  11       20.34       37.91     17.24 o 
  -1   4  11      366.02      397.67     24.28 o 
   0   4  11       45.56       41.93     20.97 o 
   1   4  11     1723.31     1727.76     51.09 o 
   2   4  11     3394.79     3291.40     66.37 o 
   3   4  11     1738.20     1829.13     53.29 o 
   4   4  11        5.51       14.82     22.06 o 
   5   4  11     2679.56     2790.46     77.21 o 
   6   4  11      161.04      204.42     60.70 o 
   7   4  11      851.36      833.17     90.18 o 
   8   4  11      424.95      453.23    135.50 o 
   9   4  11        0.87       63.65    107.62 o 
  10   4  11      511.10      573.66    156.26 o 
  11   4  11      965.45      914.64    260.63 o 
 -18   5  11       29.70      -94.19    116.42 o 
 -17   5  11      966.27     1009.01    123.52 o 
 -16   5  11        0.71       24.15     96.34 o 
 -15   5  11        1.95       38.43     71.82 o 
 -14   5  11      789.38      841.13    100.33 o 
 -13   5  11       87.91       83.98     69.97 o 
 -12   5  11       22.49       37.34     64.05 o 
 -11   5  11      988.23     1009.12     59.02 o 
 -10   5  11      200.45      200.69     32.18 o 
  -9   5  11      315.72      335.85     34.18 o 
  -8   5  11     2516.50     2534.98     60.95 o 
  -7   5  11      859.01     1106.84     50.18 o 
  -6   5  11      333.34      321.77     30.83 o 
  -5   5  11      259.29      235.04     27.65 o 
  -4   5  11     2298.85     2140.65     54.37 o 
  -3   5  11      108.55       90.62     21.18 o 
  -2   5  11      304.03      255.17     25.16 o 
  -1   5  11     2510.89     2447.87     60.06 o 
   0   5  11       16.80       48.16     18.18 o 
   1   5  11     1094.35     1150.94     55.82 o 
   2   5  11      224.33      251.65     29.03 o 
   3   5  11      281.52      293.59     35.22 o 
   4   5  11     2611.48     2790.37    121.98 o 
   5   5  11       15.35      -81.70     55.27 o 
   6   5  11        0.19       46.79     56.17 o 
   7   5  11     1769.54     1960.46    340.47 o 
   8   5  11       88.55      147.79    116.46 o 
   9   5  11      142.53      196.14    124.93 o 
  10   5  11       69.10      238.31    139.80 o 
 -18   6  11        0.11       19.28    133.29 o 
 -17   6  11       57.86      156.51     91.71 o 
 -16   6  11      889.10      787.80    106.18 o 
 -15   6  11       43.00       94.94     74.67 o 
 -14   6  11      284.09      124.30    107.30 o 
 -13   6  11       16.72       29.89     47.17 o 
 -12   6  11        0.84        7.25     63.14 o 
 -11   6  11      171.60      161.82     43.78 o 
 -10   6  11     2326.11     2358.02     75.91 o 
  -9   6  11      196.40      132.65     29.79 o 
  -8   6  11       55.02       51.48     24.49 o 
  -7   6  11        5.33       -3.99     22.20 o 
  -6   6  11       32.80       44.80     23.28 o 
  -5   6  11      737.57      727.45     41.99 o 
  -4   6  11       15.88      -12.92     28.09 o 
  -3   6  11        0.65      -10.86     18.90 o 
  -2   6  11      655.39      613.76     37.93 o 
  -1   6  11       56.08       71.83     20.89 o 
   0   6  11      495.27      528.43     30.71 o 
   1   6  11     7047.61     7077.39    117.61 o 
   2   6  11     4501.84     4531.29    123.46 o 
   3   6  11        2.00       62.05     39.48 o 
   4   6  11     2563.49     2686.19    135.90 o 
   5   6  11      806.14      823.17     95.37 o 
   6   6  11        5.91       32.58     57.38 o 
   7   6  11      196.90       81.59     64.34 o 
   8   6  11     1343.87     1690.73    394.06 o 
   9   6  11       43.84     -134.14    109.26 o 
  10   6  11        3.80       79.05    123.38 o 
 -18   7  11      119.86      190.07    155.21 o 
 -17   7  11      417.26      524.27    138.02 o 
 -16   7  11        0.15       30.67     75.16 o 
 -15   7  11      245.24      185.28     80.44 o 
 -14   7  11     1205.95     1278.98    114.92 o 
 -13   7  11      143.07      190.60     75.77 o 
 -12   7  11       35.27        8.70     56.44 o 
 -11   7  11     1286.60     1328.18    102.32 o 
 -10   7  11     4052.08     3816.53    100.00 o 
  -9   7  11      123.77      106.15     32.60 o 
  -8   7  11      550.17      676.14     45.64 o 
  -7   7  11     4641.35     4456.41    101.88 o 
  -6   7  11        0.24        4.63     24.79 o 
  -5   7  11      119.26      140.02     30.84 o 
  -4   7  11      515.48      477.65     43.70 o 
  -3   7  11       61.38       96.56     25.35 o 
  -2   7  11       80.38       58.86     24.95 o 
  -1   7  11      678.18      699.70     45.38 o 
   0   7  11        2.18       35.56     22.47 o 
   1   7  11     1785.42     1969.18    123.53 o 
   2   7  11     4487.34     4248.21    109.17 o 
   3   7  11        4.88       26.56     55.69 o 
   4   7  11     2689.62     2757.05    149.28 o 
   5   7  11      953.38      931.96    108.70 o 
   6   7  11       21.07      118.24     61.30 o 
   7   7  11       23.53       60.58     54.55 o 
   8   7  11       33.68      128.30    125.00 o 
   9   7  11      140.38      402.66    146.87 o 
  10   7  11      550.79      428.75    173.09 o 
 -18   8  11        2.38      185.14    128.92 o 
 -17   8  11       11.39     -133.61    127.57 o 
 -16   8  11      399.22      577.02     94.82 o 
 -15   8  11       41.63       50.27     95.60 o 
 -14   8  11        4.40      -11.53     67.96 o 
 -13   8  11     4620.64     4054.54    179.14 o 
 -12   8  11      134.08      212.31     74.47 o 
 -11   8  11      899.77      837.13     70.10 o 
 -10   8  11     1792.41     1576.98     75.87 o 
  -9   8  11      750.60      707.35     58.11 o 
  -8   8  11       15.18       34.43     30.87 o 
  -7   8  11      386.68      372.27     63.51 o 
  -6   8  11       15.90       -5.05     32.13 o 
  -5   8  11       41.56       14.87     32.42 o 
  -4   8  11      649.35      584.89     58.88 o 
  -3   8  11       45.30       30.36     29.82 o 
  -2   8  11      521.07      538.47     56.67 o 
  -1   8  11     6600.05     6441.84    153.69 o 
   0   8  11       67.94       24.70     32.70 o 
   1   8  11     3667.96     3262.03    237.81 o 
   2   8  11     2105.62     2000.02     90.44 o 
   3   8  11      595.91      484.35     74.37 o 
   4   8  11       46.46      136.29     68.58 o 
   5   8  11      588.20      388.09     90.21 o 
   6   8  11       14.93       14.03     60.73 o 
   7   8  11      156.64      275.95    101.01 o 
   8   8  11      293.61      273.22    118.58 o 
   9   8  11       75.04      302.80    122.05 o 
  10   8  11     1161.77      875.57    291.10 o 
 -17   9  11      251.88      343.02    211.13 o 
 -16   9  11      893.28      866.32    111.06 o 
 -15   9  11        0.09       10.02    108.54 o 
 -14   9  11      506.00      510.99     87.18 o 
 -13   9  11      833.52      763.32    100.47 o 
 -12   9  11      158.48      101.19     73.53 o 
 -11   9  11      460.21      492.60     61.85 o 
 -10   9  11     1217.57     1334.20     91.66 o 
  -9   9  11      220.09      219.67     43.96 o 
  -8   9  11      354.71      326.80     45.94 o 
  -7   9  11        6.51       11.19     36.25 o 
  -6   9  11      289.13      273.63     48.09 o 
  -5   9  11      437.44      405.87     52.58 o 
  -4   9  11      389.16      335.32     52.67 o 
  -3   9  11      144.64       81.17     36.34 o 
  -2   9  11       91.82      114.30     57.59 o 
  -1   9  11     3606.14     3657.78    124.00 o 
   0   9  11       32.31       11.39     35.38 o 
   1   9  11      432.06      411.90     57.51 o 
   2   9  11     2218.56     2493.91    152.75 o 
   3   9  11       31.81      -15.35     57.86 o 
   4   9  11        7.51      121.69     62.73 o 
   5   9  11      380.52      449.56     79.64 o 
   6   9  11        7.22      -20.02     58.96 o 
   7   9  11      155.90       96.17     66.55 o 
   8   9  11     1622.65     1933.55    547.37 o 
   9   9  11        0.06      235.71    184.93 o 
 -17  10  11        5.92      165.98    159.04 o 
 -16  10  11      114.25      200.03    152.43 o 
 -15  10  11      454.78      645.27    111.97 o 
 -14  10  11      755.13      826.81    118.43 o 
 -13  10  11      812.24      665.43    110.77 o 
 -12  10  11      220.54      296.77     74.47 o 
 -11  10  11     1021.58     1051.63     83.53 o 
 -10  10  11     3019.52     2847.05    127.63 o 
  -9  10  11      494.71      440.78     52.03 o 
  -8  10  11      100.48      161.92     40.32 o 
  -7  10  11     8858.82     8160.03    180.60 o 
  -6  10  11      303.56      287.47     53.10 o 
  -5  10  11      131.42      178.86     46.35 o 
  -4  10  11     4031.01     3735.74    123.09 o 
  -3  10  11        7.57       21.22     38.14 o 
  -2  10  11      837.60      931.38     81.29 o 
  -1  10  11     1127.70     1119.27     91.28 o 
   0  10  11      518.73      474.96     74.86 o 
   1  10  11     4468.08     4412.21    166.90 o 
   2  10  11       42.57       34.90     60.67 o 
   3  10  11       15.00       38.35     70.49 o 
   4  10  11     1684.92     1460.79    174.49 o 
   5  10  11       12.19       82.54     58.78 o 
   6  10  11       26.13       87.64     60.37 o 
   7  10  11     1034.66     1028.22    198.54 o 
   8  10  11       35.54      112.65    124.25 o 
   9  10  11        6.69      244.02    118.59 o 
 -16  11  11      189.76       59.93    127.55 o 
 -15  11  11       74.69      106.69     81.87 o 
 -14  11  11      254.54      287.42    101.20 o 
 -13  11  11     3360.10     3284.75    235.67 o 
 -12  11  11        3.06        6.80     85.53 o 
 -11  11  11      795.84      797.25     85.02 o 
 -10  11  11        7.09      -20.32     49.49 o 
  -9  11  11       17.45       34.46     43.66 o 
  -8  11  11      720.44      721.88     59.87 o 
  -7  11  11       19.46       -7.59     38.04 o 
  -6  11  11      108.46      152.07     44.67 o 
  -5  11  11      128.02      145.74     48.84 o 
  -4  11  11     1253.39     1319.50    106.61 o 
  -3  11  11       94.75      138.79     47.89 o 
  -2  11  11      341.21      327.20     54.40 o 
  -1  11  11      724.46      730.64     82.54 o 
   0  11  11      184.50      133.68     55.30 o 
   1  11  11      343.28      270.28     72.83 o 
   2  11  11      735.37      547.48     93.64 o 
   3  11  11       43.18       99.29     57.77 o 
   4  11  11       30.92       -0.12     51.12 o 
   5  11  11      602.33      620.10    204.15 o 
   6  11  11      146.23      201.35     69.03 o 
   7  11  11      136.78      187.28     78.94 o 
   8  11  11       60.07       77.12     94.91 o 
 -16  12  11      243.03      280.93    146.64 o 
 -15  12  11        5.66       88.18    122.34 o 
 -14  12  11      266.51      231.72    153.72 o 
 -13  12  11      449.26      546.08    132.26 o 
 -12  12  11      347.17      335.62     86.08 o 
 -11  12  11      359.47      453.57    103.21 o 
 -10  12  11      235.96      309.06     64.86 o 
  -9  12  11      168.21      224.85     53.49 o 
  -8  12  11      626.77      653.82     69.93 o 
  -7  12  11      224.08      169.35     50.87 o 
  -6  12  11        3.98       11.37     38.35 o 
  -5  12  11      139.18      147.92     48.00 o 
  -4  12  11      683.08      568.99     65.51 o 
  -3  12  11       15.05      -11.69     35.22 o 
  -2  12  11     1974.53     2022.98    109.26 o 
  -1  12  11      477.47      497.30     69.78 o 
   0  12  11       61.37       89.83     60.58 o 
   1  12  11       73.73      245.83     81.41 o 
   2  12  11      599.47      412.45     83.63 o 
   3  12  11       70.27       31.36     55.56 o 
   4  12  11      840.57      826.18    131.33 o 
   5  12  11       15.66       -3.57     56.51 o 
   6  12  11       13.31       55.23     56.12 o 
   7  12  11      417.10      391.54    147.60 o 
   8  12  11       21.02       51.56    124.62 o 
 -15  13  11      137.02       91.01    150.91 o 
 -14  13  11      413.50      328.06    231.98 o 
 -13  13  11       51.23      118.96     98.45 o 
 -12  13  11      191.78      222.33     86.95 o 
 -11  13  11      265.30      324.14     66.99 o 
 -10  13  11       46.27      157.84     68.52 o 
  -9  13  11       14.13       49.82     57.39 o 
  -8  13  11      226.28      312.46     64.50 o 
  -7  13  11       11.89      -39.62     41.58 o 
  -6  13  11        8.70       27.26     40.86 o 
  -5  13  11      210.05      176.20     49.76 o 
  -4  13  11     1357.21     1136.51     87.85 o 
  -3  13  11        0.10      -14.44     39.54 o 
  -2  13  11     5050.91     4679.87    180.28 o 
  -1  13  11        2.76      -21.05     58.20 o 
   0  13  11       62.09       19.35     60.97 o 
   1  13  11      201.66       84.01     88.00 o 
   2  13  11       24.27      161.12     68.21 o 
   3  13  11        2.12       98.93     82.82 o 
   4  13  11      110.57      205.80     87.25 o 
   5  13  11       11.48      185.56     66.63 o 
   6  13  11       58.55      105.82     66.20 o 
   7  13  11      566.52      711.79    105.21 o 
 -14  14  11       66.70     -386.89    264.93 o 
 -13  14  11      856.24      832.29    191.44 o 
 -12  14  11       18.22      118.81    125.29 o 
 -11  14  11       79.61      141.73     80.64 o 
 -10  14  11       83.51       55.30     68.35 o 
  -9  14  11       22.19       69.73     49.15 o 
  -8  14  11       69.38       82.28     55.17 o 
  -7  14  11      309.40      195.33     83.28 o 
  -6  14  11      587.19      550.34     71.94 o 
  -5  14  11     1105.98     1214.08     94.65 o 
  -4  14  11     3748.44     3270.11    131.61 o 
  -3  14  11      378.50      348.63     82.28 o 
  -2  14  11      812.74      881.80    104.03 o 
  -1  14  11     3164.25     3005.21    163.89 o 
   0  14  11      460.53      578.79    104.13 o 
   1  14  11      252.24      263.14     84.87 o 
   2  14  11       13.04       83.90     63.55 o 
   3  14  11       52.03      198.01     71.53 o 
   4  14  11        0.41        7.32     56.36 o 
   5  14  11      242.77      374.69    207.38 o 
   6  14  11      189.30       87.36     70.32 o 
   7  14  11      220.50      212.19     79.50 o 
 -14  15  11      267.26     -130.45    298.77 o 
 -13  15  11      465.09      346.95    386.03 o 
 -12  15  11       26.69      158.55     83.79 o 
 -11  15  11      172.16      227.61    110.24 o 
 -10  15  11       65.47      132.09     85.10 o 
  -9  15  11      275.10      297.86     75.29 o 
  -8  15  11       48.51       98.77     68.96 o 
  -7  15  11      144.45      155.48     76.15 o 
  -6  15  11      119.70       67.00     74.40 o 
  -5  15  11        0.12       35.04     59.14 o 
  -4  15  11     1578.03     1527.74    173.15 o 
  -3  15  11      116.39      242.72     73.66 o 
  -2  15  11      350.83      263.77     85.45 o 
  -1  15  11      828.74      783.22    101.23 o 
   0  15  11      186.41      228.72     77.99 o 
   1  15  11      453.97      257.75     80.16 o 
   2  15  11      435.91      375.93     85.75 o 
   3  15  11       62.26       74.89     67.04 o 
   4  15  11       97.09      106.72     70.13 o 
   5  15  11      335.09      406.56     91.26 o 
   6  15  11      241.76      370.87     89.63 o 
 -13  16  11      987.60      527.42    418.47 o 
 -12  16  11      203.07       77.15     77.03 o 
 -11  16  11      223.26      244.07    109.01 o 
 -10  16  11       14.50      141.81     70.98 o 
  -9  16  11        0.76      145.14     79.42 o 
  -8  16  11        3.83       86.40     63.75 o 
  -7  16  11      141.28       69.30     75.48 o 
  -6  16  11       11.54       50.23     64.21 o 
  -5  16  11       56.47       41.01     60.84 o 
  -4  16  11      417.11      382.52     88.13 o 
  -3  16  11      565.53      564.98     98.25 o 
  -2  16  11       14.17        7.20     54.96 o 
  -1  16  11      713.60      623.45    119.40 o 
   0  16  11      951.08      904.64    114.10 o 
   1  16  11     1399.08     1420.98    145.90 o 
   2  16  11        7.34      -28.94     58.19 o 
   3  16  11      568.98      743.53    109.23 o 
   4  16  11      273.40      296.11     99.91 o 
   5  16  11      255.31      175.00     99.71 o 
 -12  17  11       12.19       25.63     84.44 o 
 -11  17  11       34.96      -29.78     73.18 o 
 -10  17  11     1281.93     1576.07    200.38 o 
  -9  17  11       53.97       79.96     71.95 o 
  -8  17  11       79.66       99.32     72.55 o 
  -7  17  11        4.96       19.92     69.47 o 
  -6  17  11      797.71      874.52    124.13 o 
  -5  17  11      630.26      686.71    107.16 o 
  -4  17  11      115.70      141.26     84.14 o 
  -3  17  11      314.89      261.63     88.73 o 
  -2  17  11      369.15      420.10     98.16 o 
  -1  17  11      522.19      434.33    100.19 o 
   0  17  11      357.07      221.30     75.70 o 
   1  17  11     1036.34      881.74    126.04 o 
   2  17  11        7.63      116.06     72.97 o 
   3  17  11        3.26      200.75     80.04 o 
   4  17  11        1.66      -36.11     79.41 o 
 -10  18  11      396.13      484.96    128.69 o 
  -9  18  11       53.34      -10.92    105.94 o 
  -8  18  11       13.75      -10.83     80.34 o 
  -7  18  11      124.72       60.88     87.77 o 
  -6  18  11        3.92       15.15     87.65 o 
  -5  18  11       37.03        5.54     86.31 o 
  -4  18  11       47.11       56.73    104.20 o 
  -3  18  11       36.46       30.78     65.73 o 
  -2  18  11      736.93      598.76    154.19 o 
  -1  18  11     1052.46      987.93    123.26 o 
   0  18  11        0.14       13.34     62.30 o 
   1  18  11      964.16      636.77    105.94 o 
   2  18  11      238.55      284.93    176.77 o 
  -8  19  11      115.32      106.92     86.59 o 
  -7  19  11        2.45      -14.75     85.63 o 
  -6  19  11        0.02      -63.12     94.43 o 
  -5  19  11        6.03      101.99     75.06 o 
  -4  19  11      352.05      383.31    141.89 o 
  -3  19  11       92.81      227.95     83.85 o 
  -2  19  11      263.87      338.11    131.26 o 
  -1  19  11      192.55      336.79     93.47 o 
   0  19  11      136.41      246.94    122.85 o 
  -4  20  11       27.30       96.62     86.35 o 
  -3  20  11        2.21       36.58    112.82 o 
 -19   0  12      195.11       72.16    184.58 o 
 -18   0  12     1212.05     1332.93    908.06 o 
 -17   0  12      100.93      418.89    126.72 o 
 -16   0  12       81.99      418.54    144.07 o 
 -15   0  12       27.64      145.85    105.77 o 
 -14   0  12     2699.16     2502.92    254.45 o 
 -13   0  12      209.94      235.24    113.07 o 
 -12   0  12      110.35      152.13    124.32 o 
 -11   0  12    13481.83    13497.14    238.16 o 
 -10   0  12     1878.83     1892.62     90.15 o 
  -9   0  12      793.95      824.80     64.55 o 
  -8   0  12     5425.35     5487.95    138.53 o 
  -7   0  12      830.22      755.37     62.06 o 
  -6   0  12     8906.57     8839.14    160.98 o 
  -5   0  12     3533.09     3498.19    100.50 o 
  -4   0  12      676.97      655.75     53.99 o 
  -3   0  12      188.31      156.39     32.52 o 
  -2   0  12     2838.40     2645.84    116.90 o 
  -1   0  12       59.57        4.64     41.55 o 
   0   0  12       23.86      -19.67     31.32 o 
   1   0  12      360.70      431.83     42.67 o 
   2   0  12       93.16       72.08     27.57 o 
   3   0  12      471.48      511.65     55.22 o 
   4   0  12     4160.07     4285.79    200.30 o 
   5   0  12      144.46      203.48     87.97 o 
   6   0  12        1.59       27.73     67.43 o 
   7   0  12     1736.43     1927.09    197.36 o 
   8   0  12     1177.24     1050.15    240.19 o 
   9   0  12      217.91      354.48    120.02 o 
  10   0  12      200.98      197.44    392.04 o 
 -19   1  12      137.55      160.25    351.28 o 
 -18   1  12       14.41      346.65    182.75 o 
 -17   1  12     1055.27     1032.56    119.73 o 
 -16   1  12       91.02      182.38     80.83 o 
 -15   1  12       32.66      235.02     99.35 o 
 -14   1  12        1.47      105.00     76.24 o 
 -13   1  12        6.76       55.57     76.43 o 
 -12   1  12     2671.47     2701.10    135.45 o 
 -11   1  12       33.03       -4.21     26.40 o 
 -10   1  12      287.42      266.97     33.73 o 
  -9   1  12    12687.05    12666.26    142.69 o 
  -8   1  12      439.03      436.24     37.86 o 
  -7   1  12      386.31      393.67     33.10 o 
  -6   1  12     3726.88     3494.09     70.90 o 
  -5   1  12      346.46      400.17     32.00 o 
  -4   1  12     1402.77     1389.95     45.67 o 
  -3   1  12     6031.01     6090.49     91.45 o 
  -2   1  12     1175.64     1135.45     42.90 o 
  -1   1  12      239.77      252.61     27.18 o 
   0   1  12      257.72      280.33     28.00 o 
   1   1  12       25.82       16.62     17.87 o 
   2   1  12       51.67       22.94     24.60 o 
   3   1  12     2638.23     2818.60     78.32 o 
   4   1  12     4378.32     4670.92    148.36 o 
   5   1  12       19.33       35.22     49.86 o 
   6   1  12       32.43      123.73     49.97 o 
   7   1  12      185.77      198.66     48.53 o 
   8   1  12      129.27      225.58     78.10 o 
   9   1  12      780.86      851.03    175.22 o 
  10   1  12      454.89      607.04    181.24 o 
 -19   2  12        3.74      508.91    306.02 o 
 -18   2  12      837.14     1270.00    248.82 o 
 -17   2  12        0.05      367.27    103.89 o 
 -16   2  12        7.82      135.07     78.39 o 
 -15   2  12       60.23       16.35    123.29 o 
 -14   2  12        0.13       91.81     77.82 o 
 -13   2  12      274.74      361.99     83.99 o 
 -12   2  12      565.57      524.74     85.97 o 
 -11   2  12     1528.43     1530.71     62.22 o 
 -10   2  12      306.17      295.09     33.13 o 
  -9   2  12        5.87       49.97     24.79 o 
  -8   2  12       49.98       58.68     24.51 o 
  -7   2  12       92.75      113.27     25.49 o 
  -6   2  12      604.99      594.82     39.48 o 
  -5   2  12     6047.17     6016.23     89.34 o 
  -4   2  12      908.78      948.41     40.13 o 
  -3   2  12       65.97       82.47     20.84 o 
  -2   2  12     1986.65     1984.74     51.61 o 
  -1   2  12       25.80       61.23     19.45 o 
   0   2  12     1198.10     1304.07     47.09 o 
   1   2  12      178.37      149.81     22.96 o 
   2   2  12       27.91       12.90     20.51 o 
   3   2  12       54.59       78.80     25.88 o 
   4   2  12        1.41       22.45     25.35 o 
   5   2  12      544.36      490.83     64.69 o 
   6   2  12     1488.17     1680.81     94.73 o 
   7   2  12      732.49      906.38     75.00 o 
   8   2  12       18.42       63.88     86.83 o 
   9   2  12      830.44      651.65    203.47 o 
  10   2  12      639.81      834.52    167.17 o 
 -19   3  12        3.00      143.93    126.48 o 
 -18   3  12       12.14      132.41    140.18 o 
 -17   3  12      273.64      627.87     98.61 o 
 -16   3  12       13.95      301.00     90.09 o 
 -15   3  12      207.83      240.79     97.72 o 
 -14   3  12      597.22      692.13     98.09 o 
 -13   3  12       41.13      103.98     70.34 o 
 -12   3  12        3.24       39.95     67.46 o 
 -11   3  12      792.41      849.15     56.43 o 
 -10   3  12        3.02        9.15     25.69 o 
  -9   3  12     2293.17     2345.97     61.24 o 
  -8   3  12     1479.45     1575.69     59.99 o 
  -7   3  12       41.49       36.72     24.43 o 
  -6   3  12     1155.98     1231.96     53.79 o 
  -5   3  12       60.27       65.78     24.78 o 
  -4   3  12       65.52       46.34     19.78 o 
  -3   3  12     1847.31     1836.37     53.59 o 
  -2   3  12     2192.25     2407.43     61.16 o 
  -1   3  12      273.77      308.57     29.37 o 
   0   3  12      963.64     1100.37     45.47 o 
   1   3  12     1540.48     1702.98     52.35 o 
   2   3  12      428.32      470.42     35.61 o 
   3   3  12     1697.50     1904.00     66.33 o 
   4   3  12      467.10      547.28     61.10 o 
   5   3  12       23.65       75.53     45.45 o 
   6   3  12      434.71      469.92     60.72 o 
   7   3  12      194.08      281.81     57.95 o 
   8   3  12       24.69      151.50    111.51 o 
   9   3  12      207.14      294.56    129.59 o 
  10   3  12       14.63      147.87    121.93 o 
 -18   4  12        1.65      264.49    132.99 o 
 -17   4  12       85.72      259.35     81.20 o 
 -16   4  12        2.21      158.63     79.52 o 
 -15   4  12       60.17      107.18     76.02 o 
 -14   4  12      216.40      171.56     76.09 o 
 -13   4  12       56.57      115.31     73.29 o 
 -12   4  12      198.50      222.87     74.91 o 
 -11   4  12      761.43      792.78     56.82 o 
 -10   4  12      887.96      969.97     58.65 o 
  -9   4  12       51.27       46.37     25.57 o 
  -8   4  12     8415.98     8396.83    117.86 o 
  -7   4  12        0.88       -8.21     20.59 o 
  -6   4  12        1.58        7.22     20.78 o 
  -5   4  12        6.50       -5.45     21.21 o 
  -4   4  12        5.96        0.24     18.65 o 
  -3   4  12     1265.66     1288.11     47.61 o 
  -2   4  12     1609.34     1694.60     49.06 o 
  -1   4  12       31.80       50.40     18.20 o 
   0   4  12        0.04       -2.72     23.87 o 
   1   4  12     1310.65     1399.94     55.09 o 
   2   4  12      459.26      489.96     41.38 o 
   3   4  12      736.83      841.06     50.89 o 
   4   4  12        0.29       43.08     32.10 o 
   5   4  12       53.17       35.44     47.83 o 
   6   4  12      303.81      276.61     75.51 o 
   7   4  12     1563.97     1403.27    174.11 o 
   8   4  12      136.90      171.99    116.06 o 
   9   4  12      381.89      464.10    142.61 o 
  10   4  12        7.69      120.78    123.21 o 
 -18   5  12       49.14      117.03    137.11 o 
 -17   5  12      767.44      988.58    107.33 o 
 -16   5  12      209.00      286.84     78.20 o 
 -15   5  12       49.64      266.42     78.25 o 
 -14   5  12       92.54       24.88     74.16 o 
 -13   5  12       48.21       21.95     68.80 o 
 -12   5  12      118.24      106.91     66.19 o 
 -11   5  12     1147.02     1016.81     64.86 o 
 -10   5  12       48.24       41.08     34.33 o 
  -9   5  12      252.19      323.88     42.96 o 
  -8   5  12      313.30      274.61     38.17 o 
  -7   5  12      137.70      145.07     31.73 o 
  -6   5  12       28.54        5.26     23.22 o 
  -5   5  12     1741.31     1738.29     57.95 o 
  -4   5  12       53.76       28.37     18.93 o 
  -3   5  12       20.90       15.42     19.21 o 
  -2   5  12     3981.01     3906.52     76.12 o 
  -1   5  12        4.52       21.83     21.70 o 
   0   5  12      324.92      399.31     33.37 o 
   1   5  12      928.75     1108.19     54.84 o 
   2   5  12      707.49      699.99     59.43 o 
   3   5  12      713.89      780.47     56.99 o 
   4   5  12     4000.97     3830.00    167.68 o 
   5   5  12       62.75       73.53     60.35 o 
   6   5  12      277.95      169.17     84.99 o 
   7   5  12      196.02      247.28     73.75 o 
   8   5  12      218.20      378.20    131.98 o 
   9   5  12       93.83      311.61    134.16 o 
  10   5  12        1.45      -23.92    247.89 o 
 -18   6  12      407.23      278.29    137.13 o 
 -17   6  12      759.84      772.25    103.45 o 
 -16   6  12      137.06      225.89     66.90 o 
 -15   6  12      206.10      239.14     75.10 o 
 -14   6  12     3928.19     3820.32    159.10 o 
 -13   6  12      335.26      306.37     82.88 o 
 -12   6  12       25.16       57.93     68.25 o 
 -11   6  12      451.67      396.48     50.62 o 
 -10   6  12      251.96      226.80     43.02 o 
  -9   6  12     2516.22     2514.45     85.68 o 
  -8   6  12     1951.28     2032.17     85.78 o 
  -7   6  12        2.67      -33.58     32.96 o 
  -6   6  12      221.08      197.91     39.96 o 
  -5   6  12      122.31      188.66     42.09 o 
  -4   6  12      279.47      374.80     48.78 o 
  -3   6  12     1192.02     1391.51     73.46 o 
  -2   6  12      517.09      586.15     47.18 o 
  -1   6  12        5.07       30.58     21.11 o 
   0   6  12      677.99      786.70     61.15 o 
   1   6  12      430.56      603.10     49.45 o 
   2   6  12      815.88     1072.75     67.51 o 
   3   6  12      688.13      663.79     78.57 o 
   4   6  12     5237.56     4916.71    190.76 o 
   5   6  12        0.20       47.92     61.22 o 
   6   6  12       86.16       57.86     59.99 o 
   7   6  12       31.09       96.18     71.61 o 
   8   6  12      126.97       52.38    115.57 o 
   9   6  12      850.50     1010.39    208.02 o 
 -18   7  12       14.89      -88.82    123.15 o 
 -17   7  12       85.98      161.11    114.11 o 
 -16   7  12       50.76      188.47     88.71 o 
 -15   7  12      192.13      292.61    106.36 o 
 -14   7  12        8.76      104.21     72.63 o 
 -13   7  12      443.09      532.13     94.24 o 
 -12   7  12      570.54      510.69     71.22 o 
 -11   7  12       99.80       90.25     47.50 o 
 -10   7  12        0.08       19.26     40.10 o 
  -9   7  12      675.85      720.18     55.15 o 
  -8   7  12     3039.91     3097.17     97.45 o 
  -7   7  12      305.70      308.03     51.97 o 
  -6   7  12      192.00      147.23     40.82 o 
  -5   7  12      148.80      139.46     41.48 o 
  -4   7  12        8.52      -11.23     28.50 o 
  -3   7  12      253.39      313.05     46.52 o 
  -2   7  12      610.52      509.71     58.59 o 
  -1   7  12      288.27      325.35     50.14 o 
   0   7  12       42.91       50.54     31.18 o 
   1   7  12      152.75      118.35     40.41 o 
   2   7  12      405.11      444.79     48.07 o 
   3   7  12     1850.79     2061.34    156.90 o 
   4   7  12     2328.15     2534.59    252.93 o 
   5   7  12        2.72      -17.84     56.41 o 
   6   7  12      171.52       54.04     60.68 o 
   7   7  12      427.55      586.64     94.57 o 
   8   7  12      276.11      618.89    158.62 o 
   9   7  12      648.25      782.83    239.44 o 
 -17   8  12      608.90      552.21    149.51 o 
 -16   8  12       19.31      225.71     92.79 o 
 -15   8  12      293.81      424.01     91.97 o 
 -14   8  12        0.56      -39.22     75.15 o 
 -13   8  12       65.03      172.50     78.72 o 
 -12   8  12     1531.28     1449.90    109.02 o 
 -11   8  12      251.34      286.39     56.18 o 
 -10   8  12      575.27      641.41     60.21 o 
  -9   8  12      115.19       87.43     37.83 o 
  -8   8  12       91.36      130.46     42.75 o 
  -7   8  12      112.40      151.06     44.40 o 
  -6   8  12      582.80      618.71     63.28 o 
  -5   8  12      205.46      181.04     59.44 o 
  -4   8  12       10.38        7.42     29.01 o 
  -3   8  12      759.43      833.10     76.22 o 
  -2   8  12     8759.93     8604.18    192.13 o 
  -1   8  12        4.14        3.74     32.33 o 
   0   8  12     2867.53     2786.85    122.21 o 
   1   8  12     1404.36     1499.85    104.55 o 
   2   8  12       11.39      -28.86     47.86 o 
   3   8  12     2601.17     2403.12    158.50 o 
   4   8  12        5.48       53.03     59.86 o 
   5   8  12       40.81       45.29     63.08 o 
   6   8  12      430.21      358.31     84.54 o 
   7   8  12       12.70       46.26     69.46 o 
   8   8  12       11.36       71.91    110.34 o 
   9   8  12      200.84      362.68    138.58 o 
 -17   9  12       85.06      352.49    123.87 o 
 -16   9  12        7.97      103.65    126.57 o 
 -15   9  12      798.41      720.33    113.01 o 
 -14   9  12      570.31      584.48     98.33 o 
 -13   9  12      105.04        4.13     80.99 o 
 -12   9  12       46.75      172.05     68.43 o 
 -11   9  12      235.90      227.90     59.57 o 
 -10   9  12        9.23       41.87     43.26 o 
  -9   9  12      306.70      347.81     48.92 o 
  -8   9  12      237.72      168.55     50.01 o 
  -7   9  12        0.41        2.18     37.39 o 
  -6   9  12     2373.60     2330.95    109.36 o 
  -5   9  12     1752.21     1752.12    113.44 o 
  -4   9  12      265.63      274.45     50.36 o 
  -3   9  12       20.06      -14.79     38.89 o 
  -2   9  12     6022.48     5528.93    155.12 o 
  -1   9  12        8.92       29.79     37.20 o 
   0   9  12      102.91       39.51     38.13 o 
   1   9  12      215.59      351.01     81.94 o 
   2   9  12       85.96      138.50     67.38 o 
   3   9  12       75.01      111.81     69.14 o 
   4   9  12       53.72       55.68     72.65 o 
   5   9  12        1.19      -18.95     64.54 o 
   6   9  12       29.13      136.04     68.20 o 
   7   9  12        1.65       85.34     69.92 o 
   8   9  12       53.38      163.56    143.21 o 
 -17  10  12        2.62      -23.32    117.59 o 
 -16  10  12       44.76      133.58    194.40 o 
 -15  10  12     1134.78     1291.07    115.33 o 
 -14  10  12      217.78      371.99     90.28 o 
 -13  10  12        0.45      107.85     91.76 o 
 -12  10  12     1370.41     1359.71    211.71 o 
 -11  10  12      147.45      189.62     83.66 o 
 -10  10  12       80.18      121.83     54.24 o 
  -9  10  12      673.91      800.72     64.28 o 
  -8  10  12       84.06       55.84     41.70 o 
  -7  10  12       18.94       94.30     42.78 o 
  -6  10  12       86.96       70.18     43.26 o 
  -5  10  12     6836.41     6396.51    159.01 o 
  -4  10  12       53.57       47.87     38.89 o 
  -3  10  12      155.12       79.36     42.20 o 
  -2  10  12      695.45      577.34     68.46 o 
  -1  10  12       16.00       30.29     38.32 o 
   0  10  12     3351.16     3129.34    163.73 o 
   1  10  12        0.34      -14.95     89.03 o 
   2  10  12      116.18      150.63     69.75 o 
   3  10  12      465.90      388.15     84.07 o 
   4  10  12      197.95      181.97     67.10 o 
   5  10  12       61.36      206.56     67.71 o 
   6  10  12        0.81      162.91     68.99 o 
   7  10  12        6.74       27.09     68.30 o 
   8  10  12      136.89      467.69    168.11 o 
 -16  11  12      229.70     -129.27    165.96 o 
 -15  11  12       20.96      127.41    163.41 o 
 -14  11  12      255.50      445.36    166.02 o 
 -13  11  12        5.09        5.90    128.98 o 
 -12  11  12      242.25      381.57     87.96 o 
 -11  11  12      431.31      621.73     79.32 o 
 -10  11  12        3.56       14.69     72.56 o 
  -9  11  12      768.58      715.50     64.87 o 
  -8  11  12       30.86       19.79     44.87 o 
  -7  11  12      135.31      102.43     47.20 o 
  -6  11  12      494.05      566.86     66.76 o 
  -5  11  12     4142.94     3915.93    127.35 o 
  -4  11  12      142.57      148.88     45.08 o 
  -3  11  12        5.69       14.54     38.18 o 
  -2  11  12      102.50      101.53     45.41 o 
  -1  11  12      134.25      108.30     62.74 o 
   0  11  12      453.66      424.57     96.04 o 
   1  11  12      140.59       79.89     59.17 o 
   2  11  12        0.82       -6.70     61.24 o 
   3  11  12       64.20       61.59     75.56 o 
   4  11  12     1236.51     1425.63    143.15 o 
   5  11  12       13.45      107.72     93.57 o 
   6  11  12      303.00      337.15     89.39 o 
   7  11  12      319.52      263.75     73.93 o 
   8  11  12       50.43      149.13    112.57 o 
 -16  12  12      331.51      587.80    203.90 o 
 -15  12  12      592.42      481.90    461.10 o 
 -14  12  12      816.42      896.64    215.18 o 
 -13  12  12      157.11      336.85    127.18 o 
 -12  12  12      444.33      572.62    129.04 o 
 -11  12  12        0.75       77.21     53.78 o 
 -10  12  12       61.15       40.03     57.75 o 
  -9  12  12      122.16      255.64     80.08 o 
  -8  12  12     3676.10     3804.99    133.68 o 
  -7  12  12       36.62       82.77     48.39 o 
  -6  12  12       39.69      -23.29     36.03 o 
  -5  12  12       49.65       36.57     44.73 o 
  -4  12  12       11.51        5.34     38.72 o 
  -3  12  12      937.03      912.10     89.77 o 
  -2  12  12      141.46      104.07     64.56 o 
  -1  12  12       91.21        6.19     64.36 o 
   0  12  12     1100.28     1159.66    133.98 o 
   1  12  12      196.54       84.29     97.74 o 
   2  12  12      150.15      132.54     94.09 o 
   3  12  12      441.75      349.66     82.92 o 
   4  12  12      102.67       53.18     59.43 o 
   5  12  12        0.82       78.67     88.83 o 
   6  12  12      592.13      549.54    128.78 o 
   7  12  12     1912.62     1976.90    215.25 o 
 -15  13  12      264.93      -29.26    290.36 o 
 -14  13  12       43.82     -114.59    155.48 o 
 -13  13  12      108.32      -57.96    143.17 o 
 -12  13  12      132.17      335.57     85.84 o 
 -11  13  12     1502.04     1455.66    160.70 o 
 -10  13  12       73.11      119.81     57.34 o 
  -9  13  12       29.54       96.29     75.13 o 
  -8  13  12       12.13      -46.98     70.68 o 
  -7  13  12        4.25       39.47     49.00 o 
  -6  13  12      909.42      859.33    100.66 o 
  -5  13  12       23.35       81.88     48.36 o 
  -4  13  12      199.84      240.03     71.49 o 
  -3  13  12     2176.62     1941.28    140.02 o 
  -2  13  12     1511.69     1460.59    123.96 o 
  -1  13  12       53.03       57.28     61.55 o 
   0  13  12      524.23      398.15    155.12 o 
   1  13  12      303.60      404.37     99.78 o 
   2  13  12       37.10      208.11     67.92 o 
   3  13  12      165.80       31.28     65.16 o 
   4  13  12       27.01       87.10     64.68 o 
   5  13  12       15.75       79.06     60.94 o 
   6  13  12      767.08      855.43    111.84 o 
 -14  14  12      620.68      198.87    450.89 o 
 -13  14  12        5.83     -124.51    147.96 o 
 -12  14  12      111.12      -83.31    150.23 o 
 -11  14  12      435.72      573.51     80.46 o 
 -10  14  12       73.23      199.49    107.19 o 
  -9  14  12      695.51      713.86     96.38 o 
  -8  14  12       14.13      -33.36     62.67 o 
  -7  14  12       20.85       14.08     62.58 o 
  -6  14  12      337.86      262.72     69.40 o 
  -5  14  12     2421.95     2644.47    165.01 o 
  -4  14  12       30.32      -64.47     58.08 o 
  -3  14  12       73.30        6.92     61.76 o 
  -2  14  12       35.83       62.97     62.67 o 
  -1  14  12      287.92      300.96     85.08 o 
   0  14  12       13.70       56.06    107.12 o 
   1  14  12      629.15      682.54    130.41 o 
   2  14  12       32.81      178.48     76.21 o 
   3  14  12       92.67      269.64     79.77 o 
   4  14  12      569.14      778.60    100.59 o 
   5  14  12        0.86      -14.43     62.05 o 
   6  14  12      105.11      215.02    125.72 o 
 -13  15  12       20.30      -20.37     82.28 o 
 -12  15  12        0.65       14.91    116.17 o 
 -11  15  12      582.24      482.53    177.08 o 
 -10  15  12        0.19       10.96     87.31 o 
  -9  15  12        7.63       -3.28     77.87 o 
  -8  15  12      322.73      302.26     82.42 o 
  -7  15  12       89.43      -17.45     89.93 o 
  -6  15  12      140.90      115.32     75.40 o 
  -5  15  12     1143.39     1100.63    152.66 o 
  -4  15  12      171.07      124.11     76.78 o 
  -3  15  12      655.57      587.50     95.54 o 
  -2  15  12       31.12       70.17     67.94 o 
  -1  15  12      310.23      132.18     80.29 o 
   0  15  12     1178.92     1016.04    151.97 o 
   1  15  12     1217.06     1217.24    219.54 o 
   2  15  12       40.46      113.06     76.55 o 
   3  15  12      600.91      658.18    106.36 o 
   4  15  12     1000.03     1127.01    127.27 o 
   5  15  12       90.80      154.98    152.34 o 
 -12  16  12      212.07      159.57    117.81 o 
 -11  16  12      726.92      576.82    126.58 o 
 -10  16  12      153.90      -11.11     81.98 o 
  -9  16  12       95.34      168.94     71.35 o 
  -8  16  12      319.07      242.94    135.86 o 
  -7  16  12       18.09       55.81    108.33 o 
  -6  16  12      459.82      465.78     98.49 o 
  -5  16  12      556.31      430.63     93.60 o 
  -4  16  12      150.14       68.09     69.12 o 
  -3  16  12        0.37       36.80     64.12 o 
  -2  16  12        0.15       85.41     71.39 o 
  -1  16  12       58.52       -4.61    113.41 o 
   0  16  12      894.50      715.00    118.15 o 
   1  16  12       98.25      264.31    121.53 o 
   2  16  12      290.47      143.51     77.75 o 
   3  16  12       97.22       54.62     73.06 o 
   4  16  12      719.34      479.19     99.37 o 
 -11  17  12      114.39       48.26     78.11 o 
 -10  17  12       68.46      108.29     74.61 o 
  -9  17  12        4.97       48.97     78.91 o 
  -8  17  12      199.01      227.80     96.62 o 
  -7  17  12      217.57      208.30     86.72 o 
  -6  17  12      112.14       28.98     75.18 o 
  -5  17  12      753.40      492.72    134.12 o 
  -4  17  12      425.38      439.37     95.67 o 
  -3  17  12      176.87      228.03     83.91 o 
  -2  17  12      344.93      329.39     87.25 o 
  -1  17  12      298.19      174.29    117.56 o 
   0  17  12     1155.62     1050.77    147.19 o 
   1  17  12     3616.81     3712.36    199.00 o 
   2  17  12      209.02      318.19    125.21 o 
   3  17  12       30.03      124.20     77.48 o 
 -10  18  12     1185.43     1382.81    287.35 o 
  -9  18  12        9.90      -28.17    113.40 o 
  -8  18  12       36.25      -82.78     92.06 o 
  -7  18  12      691.63      988.96    261.01 o 
  -6  18  12      147.03      177.00     95.80 o 
  -5  18  12      435.37      291.75    104.40 o 
  -4  18  12      192.79       57.43     94.11 o 
  -3  18  12        0.72       -2.55     66.18 o 
  -2  18  12       48.47      -62.96     87.96 o 
  -1  18  12       81.34      206.41     83.63 o 
   0  18  12      912.49      841.71    111.59 o 
   1  18  12      185.39      190.95    113.28 o 
  -7  19  12      235.30      258.61    107.70 o 
  -6  19  12      118.82      211.02     85.90 o 
  -5  19  12       10.97       -4.48     80.74 o 
  -4  19  12      170.15      179.03     92.87 o 
  -3  19  12        7.35      102.47     84.56 o 
  -2  19  12        1.77       20.16     78.28 o 
  -1  19  12     1579.40     1716.38    210.90 o 
 -19   1  13       55.30      489.50    207.00 o 
 -18   1  13      682.34      215.56    230.58 o 
 -17   1  13        2.25      265.15     90.30 o 
 -16   1  13       63.57      263.68     89.26 o 
 -15   1  13        2.31      176.19     81.13 o 
 -14   1  13      157.49      193.46     85.93 o 
 -13   1  13       50.79       77.29     74.06 o 
 -12   1  13     1148.31     1254.30     92.46 o 
 -11   1  13        3.31       20.85     34.15 o 
 -10   1  13      240.96      279.89     47.21 o 
  -9   1  13     4929.72     5027.70    136.25 o 
  -8   1  13        3.84      -31.61     42.20 o 
  -7   1  13      263.89      328.41     39.19 o 
  -6   1  13     1503.85     1633.96     57.33 o 
  -5   1  13       34.13       49.41     20.80 o 
  -4   1  13      686.06      741.55     49.88 o 
  -3   1  13      641.29      705.10     38.01 o 
  -2   1  13       11.65       28.49     14.29 o 
  -1   1  13      301.19      314.33     31.31 o 
   0   1  13     1593.75     1601.76     53.54 o 
   1   1  13       23.64       17.25     22.19 o 
   2   1  13      204.37      212.00     29.83 o 
   3   1  13     4781.97     5087.71     78.80 o 
   4   1  13       22.73       25.75     48.36 o 
   5   1  13      613.85      626.47     93.66 o 
   6   1  13      732.79      750.93     77.75 o 
   7   1  13        4.23      150.06     50.92 o 
   8   1  13      522.59      513.30    113.73 o 
   9   1  13      328.11      338.24    134.19 o 
 -19   2  13      213.99      292.53    271.27 o 
 -18   2  13      202.56      265.16    132.13 o 
 -17   2  13      103.42      320.05     86.78 o 
 -16   2  13      137.30      204.99     97.59 o 
 -15   2  13        0.89      120.79    115.17 o 
 -14   2  13        3.22       67.57     73.82 o 
 -13   2  13      721.55      714.09     95.14 o 
 -12   2  13      236.86      259.73     61.86 o 
 -11   2  13      447.41      458.77     46.93 o 
 -10   2  13     3522.32     3667.38    100.32 o 
  -9   2  13      720.00      824.75     70.54 o 
  -8   2  13       56.00       31.89     40.69 o 
  -7   2  13       17.96      -20.43     26.64 o 
  -6   2  13     2744.51     2864.50     80.00 o 
  -5   2  13      273.47      294.13     29.69 o 
  -4   2  13      345.13      373.72     37.67 o 
  -3   2  13       24.27       14.91     17.93 o 
  -2   2  13      334.43      352.66     27.07 o 
  -1   2  13        7.95       30.37     28.14 o 
   0   2  13      245.19      300.14     34.53 o 
   1   2  13       22.57      105.37     29.12 o 
   2   2  13     1106.73     1286.14     46.24 o 
   3   2  13     2591.44     2681.44     70.83 o 
   4   2  13       41.28      111.62     40.68 o 
   5   2  13       34.22       47.26     48.28 o 
   6   2  13      223.03      420.29     57.82 o 
   7   2  13       19.21      139.95     48.02 o 
   8   2  13      177.73      184.86    133.53 o 
   9   2  13       44.32      150.58    117.33 o 
 -18   3  13      190.16      -65.13    127.50 o 
 -17   3  13       90.25      440.95     84.48 o 
 -16   3  13      828.43      846.10    101.03 o 
 -15   3  13       18.17       59.86     75.39 o 
 -14   3  13      123.76      141.57     77.27 o 
 -13   3  13        3.97       60.91     74.27 o 
 -12   3  13        0.96        6.06     42.78 o 
 -11   3  13      421.23      423.87     46.43 o 
 -10   3  13     3305.63     3321.00     89.07 o 
  -9   3  13     3312.76     3259.79    101.00 o 
  -8   3  13      112.05      117.02     35.79 o 
  -7   3  13      672.33      717.45     60.86 o 
  -6   3  13     2873.64     2787.42    117.98 o 
  -5   3  13       34.54       87.02     27.55 o 
  -4   3  13     2574.06     2680.32     59.67 o 
  -3   3  13      493.37      520.43     39.77 o 
  -2   3  13       32.45       46.22     20.08 o 
  -1   3  13      662.30      745.32     50.14 o 
   0   3  13        0.26       50.65     21.43 o 
   1   3  13       70.53       -7.00     26.59 o 
   2   3  13      624.50      579.27     46.52 o 
   3   3  13     1590.44     1691.50     67.72 o 
   4   3  13       34.78      133.92     46.26 o 
   5   3  13       17.92       21.20     47.36 o 
   6   3  13     1122.41     1119.22    152.57 o 
   7   3  13        0.82      143.07     52.60 o 
   8   3  13        2.83      164.14    109.77 o 
   9   3  13      587.93      866.42    182.40 o 
 -18   4  13       31.17      453.23    125.32 o 
 -17   4  13       89.94      283.90     80.62 o 
 -16   4  13      127.51      289.83     83.03 o 
 -15   4  13      530.03      744.91    105.18 o 
 -14   4  13      140.60      213.01     79.04 o 
 -13   4  13     4154.76     4246.52    159.32 o 
 -12   4  13     2015.05     2209.52    114.53 o 
 -11   4  13       86.00      130.62     55.29 o 
 -10   4  13     5569.14     5852.24    122.13 o 
  -9   4  13       31.41       62.89     37.15 o 
  -8   4  13      279.05      286.41     41.41 o 
  -7   4  13     1614.51     1740.91     78.66 o 
  -6   4  13     3138.15     3154.74     90.00 o 
  -5   4  13      439.65      459.91     45.49 o 
  -4   4  13     2072.07     2106.12     66.16 o 
  -3   4  13       66.86       81.40     35.56 o 
  -2   4  13       67.05       44.01     25.33 o 
  -1   4  13       21.53       26.69     39.03 o 
   0   4  13     1651.42     1780.35     91.66 o 
   1   4  13       15.99      -28.11     35.23 o 
   2   4  13       25.77      -15.83     42.90 o 
   3   4  13       44.69       72.62     36.36 o 
   4   4  13     1061.82     1192.35    105.01 o 
   5   4  13       63.85      102.32     56.11 o 
   6   4  13        7.88       99.88     64.26 o 
   7   4  13      104.10      132.17     64.89 o 
   8   4  13      412.37      655.41    170.25 o 
   9   4  13      464.93      758.57    245.97 o 
 -18   5  13       67.93      210.35    108.55 o 
 -17   5  13        0.56      134.15     78.36 o 
 -16   5  13     1310.34     1364.27    157.69 o 
 -15   5  13       14.80       45.89     69.56 o 
 -14   5  13      173.87      238.65     83.14 o 
 -13   5  13      809.31      882.49    110.70 o 
 -12   5  13      183.77       93.30     66.20 o 
 -11   5  13       20.36       36.07     54.70 o 
 -10   5  13      158.97      128.42     43.38 o 
  -9   5  13      278.65      237.63     48.36 o 
  -8   5  13      177.49      188.06     41.66 o 
  -7   5  13      336.08      335.02     54.95 o 
  -6   5  13     1439.03     1444.46     71.63 o 
  -5   5  13      233.23      201.24     37.59 o 
  -4   5  13      975.22      930.68     63.47 o 
  -3   5  13     2932.09     3134.00    101.98 o 
  -2   5  13        6.34      -14.37     21.75 o 
  -1   5  13     1186.84     1320.24     70.25 o 
   0   5  13     6002.06     5835.83    130.86 o 
   1   5  13        0.14      -32.64     31.82 o 
   2   5  13        1.11      -10.71     33.91 o 
   3   5  13        2.06       46.31     51.59 o 
   4   5  13        0.23       36.97     69.71 o 
   5   5  13     1146.08     1107.24    182.46 o 
   6   5  13       38.96      136.27     72.52 o 
   7   5  13      104.76      179.31     72.56 o 
   8   5  13        0.01       56.49    125.00 o 
   9   5  13       67.49      179.33    124.79 o 
 -18   6  13      767.76     1006.17    247.61 o 
 -17   6  13        3.46       97.06    122.45 o 
 -16   6  13        1.81      146.18     93.44 o 
 -15   6  13      637.23      502.49     94.47 o 
 -14   6  13       22.26       31.06     82.38 o 
 -13   6  13     1812.05     1935.44    143.92 o 
 -12   6  13      310.88      316.64     71.98 o 
 -11   6  13        8.84       19.33     37.65 o 
 -10   6  13     2053.42     2292.41     88.45 o 
  -9   6  13     6333.08     6484.34    140.91 o 
  -8   6  13      155.00       96.83     39.22 o 
  -7   6  13      794.53      847.37     72.96 o 
  -6   6  13     4281.08     4042.30    136.12 o 
  -5   6  13       26.54      106.81     34.31 o 
  -4   6  13     2638.25     2302.80     85.48 o 
  -3   6  13     1988.97     2128.82    108.26 o 
  -2   6  13        4.72       43.38     41.35 o 
  -1   6  13      196.47      141.15     31.81 o 
   0   6  13     4137.97     3926.02    101.80 o 
   1   6  13      571.24      602.89     76.49 o 
   2   6  13      790.43      954.83    113.36 o 
   3   6  13     3260.24     3182.15    161.26 o 
   4   6  13        3.34       -9.49     59.13 o 
   5   6  13      133.23      202.36     82.08 o 
   6   6  13     1943.63     2559.44    392.16 o 
   7   6  13       39.20       80.44     77.60 o 
   8   6  13     2135.22     2592.92    357.42 o 
   9   6  13      194.14      370.28    141.59 o 
 -18   7  13      145.16      338.29    210.24 o 
 -17   7  13        0.04      -89.87     94.93 o 
 -16   7  13      411.00      551.15    103.87 o 
 -15   7  13      469.83      458.54     83.21 o 
 -14   7  13      101.53      166.77     88.20 o 
 -13   7  13     1953.67     2087.31    150.17 o 
 -12   7  13      743.04      838.84     94.55 o 
 -11   7  13       67.98       34.32     45.39 o 
 -10   7  13      158.97      121.66     41.47 o 
  -9   7  13    13649.64    13507.11    223.26 o 
  -8   7  13       37.55      -44.84     45.25 o 
  -7   7  13        3.42       -2.68     38.70 o 
  -6   7  13      705.25      762.62     77.88 o 
  -5   7  13      185.27      173.71     43.62 o 
  -4   7  13      137.32      131.53     39.45 o 
  -3   7  13       96.39       86.30     39.31 o 
  -2   7  13      369.55      321.79     52.01 o 
  -1   7  13      935.32     1032.26     92.21 o 
   0   7  13      223.20      178.64     33.60 o 
   1   7  13      331.56      315.65     69.88 o 
   2   7  13      536.62      580.49     97.17 o 
   3   7  13      555.82      372.13     89.93 o 
   4   7  13       17.72      -10.59     64.60 o 
   5   7  13      372.90      338.88     80.32 o 
   6   7  13      220.97      392.53    133.29 o 
   7   7  13        0.27       67.85     69.63 o 
   8   7  13      793.93      689.75    305.97 o 
 -17   8  13        1.20      536.67    281.18 o 
 -16   8  13        0.13      248.93    107.99 o 
 -15   8  13       74.43      333.50     83.19 o 
 -14   8  13        3.28        2.62     86.33 o 
 -13   8  13      418.50      433.94    125.08 o 
 -12   8  13     1670.31     1667.15    143.92 o 
 -11   8  13       47.56       22.57     48.48 o 
 -10   8  13      367.07      376.20     54.61 o 
  -9   8  13     9630.48     9080.84    191.54 o 
  -8   8  13        2.01       33.27     41.76 o 
  -7   8  13     1056.97      960.71     78.71 o 
  -6   8  13     1356.29     1271.61     85.93 o 
  -5   8  13      130.82      141.21     46.20 o 
  -4   8  13     1512.06     1563.29     91.22 o 
  -3   8  13     1466.54     1486.46     97.14 o 
  -2   8  13       50.75      104.20     40.68 o 
  -1   8  13       41.34       46.62     40.16 o 
   0   8  13     3474.47     3117.79    166.81 o 
   1   8  13        1.15      -29.60     52.34 o 
   2   8  13      768.08      868.40    110.32 o 
   3   8  13      608.49      744.50    135.39 o 
   4   8  13        8.41      -49.46     60.63 o 
   5   8  13        9.58        5.43     68.70 o 
   6   8  13      137.80        8.60     93.29 o 
   7   8  13      238.03      233.89    161.62 o 
   8   8  13      165.98      559.98    158.60 o 
 -17   9  13        9.83      170.70    155.05 o 
 -16   9  13      496.63      537.34    165.38 o 
 -15   9  13     1549.97     1892.47    209.01 o 
 -14   9  13      126.29      114.86     94.89 o 
 -13   9  13      265.92      192.11     94.32 o 
 -12   9  13      128.83      240.84    105.96 o 
 -11   9  13        4.91      134.83     71.16 o 
 -10   9  13        8.25       -5.70     66.28 o 
  -9   9  13        3.79       43.80     62.72 o 
  -8   9  13      135.26      108.92     46.17 o 
  -7   9  13       49.14       57.61     42.66 o 
  -6   9  13       15.08       52.75     39.60 o 
  -5   9  13       39.52       70.94     40.45 o 
  -4   9  13        9.81       25.25     34.58 o 
  -3   9  13     3405.61     3284.96    115.00 o 
  -2   9  13       34.86       35.88     39.80 o 
  -1   9  13      419.72      408.27     87.80 o 
   0   9  13     1880.64     2147.28    151.10 o 
   1   9  13       41.70       83.57     62.70 o 
   2   9  13       54.27      -66.43     57.90 o 
   3   9  13      188.38       89.42     69.24 o 
   4   9  13       93.26      119.50    133.81 o 
   5   9  13      454.55      610.81    121.92 o 
   6   9  13       12.14      103.94     70.92 o 
   7   9  13      136.31      121.38    100.63 o 
   8   9  13     1053.55      879.67    361.20 o 
 -16  10  13      454.50      344.27    284.98 o 
 -15  10  13        9.42      144.90     97.14 o 
 -14  10  13        0.24       72.21    114.32 o 
 -13  10  13       31.46       56.61    124.20 o 
 -12  10  13       50.88      201.06     81.99 o 
 -11  10  13       56.79       94.43     56.17 o 
 -10  10  13        3.43      -16.01     72.62 o 
  -9  10  13      585.62      368.79     60.16 o 
  -8  10  13       11.47        5.66     41.14 o 
  -7  10  13      488.72      524.30     69.18 o 
  -6  10  13      446.16      512.54     66.28 o 
  -5  10  13        5.53      -51.65     37.46 o 
  -4  10  13      561.57      610.09     69.85 o 
  -3  10  13      603.07      435.46     61.06 o 
  -2  10  13      292.42      303.32     78.64 o 
  -1  10  13     1141.74     1191.00    150.92 o 
   0  10  13      741.46      703.94    101.50 o 
   1  10  13       36.23       23.85     61.81 o 
   2  10  13       98.51      107.23     73.76 o 
   3  10  13       11.42       -6.12     69.29 o 
   4  10  13        1.84       52.26     61.90 o 
   5  10  13        2.16      144.62     67.38 o 
   6  10  13      509.90      446.34     96.95 o 
   7  10  13       38.24       47.83     82.22 o 
 -16  11  13      377.42      396.15    295.51 o 
 -15  11  13       49.94       21.11    172.06 o 
 -14  11  13       50.68      -74.57    147.99 o 
 -13  11  13      258.86      516.67    118.46 o 
 -12  11  13     1273.04     1343.35    123.33 o 
 -11  11  13       24.24       46.37     53.60 o 
 -10  11  13        4.79        0.94     74.45 o 
  -9  11  13        7.04       42.00     50.51 o 
  -8  11  13      112.41      153.34     53.52 o 
  -7  11  13      375.40      292.60     54.56 o 
  -6  11  13        0.32      -12.69     38.70 o 
  -5  11  13      360.82      347.06     59.07 o 
  -4  11  13       19.39        7.10     53.56 o 
  -3  11  13      450.18      357.91     82.61 o 
  -2  11  13       15.27       53.48    104.84 o 
  -1  11  13       42.32       29.55     67.22 o 
   0  11  13      206.31      235.51     80.58 o 
   1  11  13        1.43      -27.67     63.23 o 
   2  11  13       39.05      183.53     79.65 o 
   3  11  13     1951.92     1778.90    172.28 o 
   4  11  13       29.26       13.82     64.35 o 
   5  11  13      290.51      334.63     94.28 o 
   6  11  13       68.38       53.79     68.90 o 
   7  11  13        9.91      193.24     87.02 o 
 -15  12  13      283.78      113.46    300.26 o 
 -14  12  13       44.52      157.39    128.84 o 
 -13  12  13      125.25      260.05    153.23 o 
 -12  12  13      147.80      259.94     86.55 o 
 -11  12  13      214.25      323.81     67.49 o 
 -10  12  13        0.86      130.85     71.63 o 
  -9  12  13      774.19      860.06    119.06 o 
  -8  12  13        6.06        2.11     46.51 o 
  -7  12  13      401.51      369.94     63.82 o 
  -6  12  13     2161.09     2043.72    115.81 o 
  -5  12  13        1.30       44.30     64.71 o 
  -4  12  13      764.03     1004.76    108.25 o 
  -3  12  13     2488.58     2202.35    149.21 o 
  -2  12  13       36.34      101.28     68.43 o 
  -1  12  13      379.28      517.93    193.67 o 
   0  12  13        7.39       73.79     73.44 o 
   1  12  13        5.00      -30.08     74.90 o 
   2  12  13       98.68      246.44     86.60 o 
   3  12  13       27.80      114.41    140.43 o 
   4  12  13       33.20       85.02     69.96 o 
   5  12  13       23.44      108.63     66.10 o 
   6  12  13      150.50      215.43     77.85 o 
 -15  13  13        9.98     -317.74    311.87 o 
 -14  13  13      260.08       68.78    159.28 o 
 -13  13  13      231.85      -50.94    146.99 o 
 -12  13  13      144.86      109.27    130.94 o 
 -11  13  13      202.25      304.77    111.45 o 
 -10  13  13       17.22      140.19     65.71 o 
  -9  13  13      691.64      711.40    100.10 o 
  -8  13  13      165.12      109.22     71.67 o 
  -7  13  13      385.54      464.54     81.34 o 
  -6  13  13       18.11      -84.34     58.43 o 
  -5  13  13       20.11       81.69     63.44 o 
  -4  13  13        1.90       42.28     63.03 o 
  -3  13  13      134.09      192.58     71.83 o 
  -2  13  13        9.05       62.93    121.18 o 
  -1  13  13      162.99      264.11    126.30 o 
   0  13  13        1.00      157.34    130.48 o 
   1  13  13       55.43       49.61    102.99 o 
   2  13  13       10.28       21.34     99.30 o 
   3  13  13       24.12       99.28    111.18 o 
   4  13  13       15.15      192.73     66.80 o 
   5  13  13        9.01      130.70     71.18 o 
 -14  14  13       26.52      125.86    291.46 o 
 -13  14  13        3.49      -28.36    177.62 o 
 -12  14  13       42.18      124.58    147.14 o 
 -11  14  13       14.11       91.40     80.75 o 
 -10  14  13       44.35       44.20     78.15 o 
  -9  14  13       25.37       17.85     63.66 o 
  -8  14  13      123.22       60.58    105.68 o 
  -7  14  13       31.32        2.17     89.11 o 
  -6  14  13      154.22       98.27     71.90 o 
  -5  14  13      183.29      200.93     76.15 o 
  -4  14  13       74.09       23.47     64.44 o 
  -3  14  13      141.64      175.91     74.39 o 
  -2  14  13        0.59       21.36     60.35 o 
  -1  14  13       13.09       27.20     86.68 o 
   0  14  13      342.82      360.00     99.72 o 
   1  14  13      211.65      189.04     91.77 o 
   2  14  13       35.03      114.05     73.74 o 
   3  14  13        4.65       14.84     64.23 o 
   4  14  13        3.71       34.39     65.53 o 
   5  14  13      130.35      245.00     80.88 o 
 -13  15  13      487.30      395.62    168.66 o 
 -12  15  13     1660.66     2501.25    310.83 o 
 -11  15  13      633.99      751.35    219.51 o 
 -10  15  13       33.96       69.73     76.95 o 
  -9  15  13      781.40      722.64    131.71 o 
  -8  15  13       96.93      131.27    118.03 o 
  -7  15  13      232.83      267.07    115.02 o 
  -6  15  13      813.46      731.61    109.46 o 
  -5  15  13       34.55       72.72     74.24 o 
  -4  15  13        2.53      -54.59     63.54 o 
  -3  15  13       14.85       44.00     63.42 o 
  -2  15  13       65.69        1.70     75.68 o 
  -1  15  13      256.92      252.06    164.46 o 
   0  15  13       93.72      130.74     73.02 o 
   1  15  13      145.20      324.26     97.14 o 
   2  15  13      588.04      613.75    115.39 o 
   3  15  13      626.57      492.68    105.19 o 
   4  15  13      446.15      528.83    126.96 o 
 -12  16  13     2071.44     2486.83    352.90 o 
 -11  16  13       15.57       46.63     87.19 o 
 -10  16  13       61.10      120.09     79.53 o 
  -9  16  13      137.85       72.57     90.67 o 
  -8  16  13      645.05      540.32    121.47 o 
  -7  16  13      356.11      317.23     93.29 o 
  -6  16  13     1317.79     1487.51    217.60 o 
  -5  16  13      373.72      439.17     99.12 o 
  -4  16  13      166.84      155.95     82.23 o 
  -3  16  13      400.28      383.21     97.30 o 
  -2  16  13       73.46      132.56     71.30 o 
  -1  16  13      665.62      714.17    136.97 o 
   0  16  13      922.78      963.31    149.61 o 
   1  16  13       10.33      146.55    132.97 o 
   2  16  13      506.99      808.59    116.49 o 
   3  16  13      167.67       46.59     69.71 o 
 -11  17  13      179.89      158.19    135.70 o 
 -10  17  13       51.88      -33.81    100.22 o 
  -9  17  13     1089.41     1274.29    273.59 o 
  -8  17  13      512.42      376.70    118.38 o 
  -7  17  13      677.84      626.10    122.19 o 
  -6  17  13        2.26       72.26     74.93 o 
  -5  17  13       11.03      -71.17    101.76 o 
  -4  17  13       69.29       54.18     75.50 o 
  -3  17  13        0.48      164.81    136.82 o 
  -2  17  13      188.33       64.57     75.69 o 
  -1  17  13       23.61      141.52    101.55 o 
   0  17  13      155.93      342.34    161.97 o 
   1  17  13      192.59      325.96     95.71 o 
  -9  18  13      277.23      123.08    144.02 o 
  -8  18  13       70.62       67.03     86.23 o 
  -7  18  13       24.14       42.90     84.41 o 
  -6  18  13      152.15      177.98     94.90 o 
  -5  18  13      251.56      270.72     89.86 o 
  -4  18  13      163.22      135.10     88.47 o 
  -3  18  13      152.97      357.87     99.91 o 
  -2  18  13      311.43      219.95    178.55 o 
  -1  18  13     1193.21     1042.83    211.84 o 
 -19   0  14      373.96      212.85    204.17 o 
 -18   0  14      214.99       71.72    157.25 o 
 -17   0  14     1147.48     1294.01    210.19 o 
 -16   0  14       12.88      215.28    125.59 o 
 -15   0  14       24.59      -56.01    131.79 o 
 -14   0  14       27.35       47.13    125.56 o 
 -13   0  14       47.53      -24.98    119.65 o 
 -12   0  14       14.24       86.98     59.77 o 
 -11   0  14        5.97       50.44     49.52 o 
 -10   0  14     2522.72     2287.22    218.36 o 
  -9   0  14     2991.16     2967.53    158.81 o 
  -8   0  14     1875.70     1869.87    141.53 o 
  -7   0  14     2954.98     3100.46    149.20 o 
  -6   0  14      106.68      156.58     49.88 o 
  -5   0  14      913.99      913.57     83.29 o 
  -4   0  14     2341.72     2285.74    143.84 o 
  -3   0  14       24.30       18.73     25.35 o 
  -2   0  14     1568.59     1660.41    103.98 o 
  -1   0  14       16.35      -39.72     26.95 o 
   0   0  14       65.97       45.69     38.72 o 
   1   0  14     1312.98     1674.47    155.41 o 
   2   0  14     1547.42     1772.55     97.25 o 
   3   0  14     2192.66     2169.06    169.16 o 
   4   0  14     5619.60     5464.05    241.10 o 
   5   0  14     1485.78     1913.80    224.68 o 
   6   0  14        4.12       38.36     67.26 o 
   7   0  14       22.95      154.85     73.40 o 
   8   0  14       70.05      171.02    168.88 o 
 -18   1  14       92.30      572.17    173.94 o 
 -17   1  14      596.31      439.83    100.61 o 
 -16   1  14      112.02      217.83     95.93 o 
 -15   1  14       15.23      219.65     96.88 o 
 -14   1  14     2592.71     3022.58    214.05 o 
 -13   1  14      386.42      408.10     96.73 o 
 -12   1  14        7.29      -10.49     31.80 o 
 -11   1  14      209.73      204.23     44.51 o 
 -10   1  14       52.11       45.42     43.16 o 
  -9   1  14       42.44      139.17     43.92 o 
  -8   1  14     1647.57     1681.79     96.03 o 
  -7   1  14        5.08        4.69     34.09 o 
  -6   1  14      339.62      291.16     49.08 o 
  -5   1  14      425.47      427.14     44.42 o 
  -4   1  14      734.96      742.57     61.21 o 
  -3   1  14      187.84      150.20     24.09 o 
  -2   1  14       34.13       85.54     26.72 o 
  -1   1  14     2542.25     2723.04     86.37 o 
   0   1  14      338.44      365.59     40.51 o 
   1   1  14      353.12      287.23     44.84 o 
   2   1  14      114.13      107.51     31.23 o 
   3   1  14       10.14       68.27     31.37 o 
   4   1  14      277.03      362.02     68.16 o 
   5   1  14     1601.79     1950.63    146.19 o 
   6   1  14       30.85      167.61     68.33 o 
   7   1  14       96.18      256.82     58.52 o 
   8   1  14       52.16      228.75    112.40 o 
 -18   2  14       32.98      623.39    365.03 o 
 -17   2  14      594.36      567.06     89.76 o 
 -16   2  14      150.75      184.86     99.54 o 
 -15   2  14      134.86      135.52     93.99 o 
 -14   2  14      478.43      507.43    107.92 o 
 -13   2  14     1394.77     1442.22    139.25 o 
 -12   2  14      327.62      356.90     71.16 o 
 -11   2  14      416.83      449.45     47.54 o 
 -10   2  14    11840.68    11514.21    298.59 o 
  -9   2  14      386.91      428.93     57.75 o 
  -8   2  14     4011.08     3917.67    113.12 o 
  -7   2  14     2271.67     2541.30     98.70 o 
  -6   2  14       20.17       58.29     39.58 o 
  -5   2  14      594.22      563.33     48.97 o 
  -4   2  14      212.21      157.09     46.19 o 
  -3   2  14        6.20       20.92     22.48 o 
  -2   2  14     1507.29     1534.84     74.41 o 
  -1   2  14     1989.57     2152.34     80.20 o 
   0   2  14      157.27      199.07     33.72 o 
   1   2  14     2330.98     2580.58     81.88 o 
   2   2  14      893.09      933.67     72.38 o 
   3   2  14      298.62      293.82     67.52 o 
   4   2  14     3358.34     3357.66    169.49 o 
   5   2  14     3302.22     2820.08    234.53 o 
   6   2  14        2.93      185.69     65.79 o 
   7   2  14      103.31      201.94     74.47 o 
   8   2  14      963.57     1460.52    331.08 o 
 -18   3  14       12.57      259.98    125.34 o 
 -17   3  14      104.91      255.58    105.84 o 
 -16   3  14     1277.00     1269.06    154.36 o 
 -15   3  14       20.31      114.73     94.69 o 
 -14   3  14     1494.50     1444.29    167.93 o 
 -13   3  14     8077.27     8172.16    239.51 o 
 -12   3  14      106.51       58.04     53.04 o 
 -11   3  14      771.11      902.95     61.37 o 
 -10   3  14     2285.53     2466.66     99.13 o 
  -9   3  14      183.06      256.44     47.44 o 
  -8   3  14     2110.53     2333.80     97.58 o 
  -7   3  14        3.02       14.76     33.35 o 
  -6   3  14       41.50       72.64     34.77 o 
  -5   3  14     1474.23     1546.28     71.13 o 
  -4   3  14      135.44      114.07     32.65 o 
  -3   3  14       10.03        9.99     29.31 o 
  -2   3  14      258.99      195.33     36.09 o 
  -1   3  14     1468.66     1520.45     72.63 o 
   0   3  14      232.61      243.88     62.15 o 
   1   3  14      107.11       77.62     31.35 o 
   2   3  14     7327.29     7703.12    184.15 o 
   3   3  14       36.85       50.89     47.40 o 
   4   3  14      453.52      261.58    104.36 o 
   5   3  14      429.33      463.21     79.90 o 
   6   3  14       28.12       88.66     53.33 o 
   7   3  14      139.52      239.24    122.21 o 
   8   3  14      984.19     1482.82    507.61 o 
 -18   4  14        4.62      143.70    122.48 o 
 -17   4  14      348.09      361.20     86.97 o 
 -16   4  14      146.37      274.22    137.78 o 
 -15   4  14       93.57      227.88    105.42 o 
 -14   4  14      438.73      309.32    104.21 o 
 -13   4  14      183.37      209.19     98.56 o 
 -12   4  14      164.66      262.21     76.68 o 
 -11   4  14     3051.95     3048.06     94.43 o 
 -10   4  14      159.91      205.57     44.64 o 
  -9   4  14      232.49      226.55     44.90 o 
  -8   4  14     3823.71     3881.35    104.94 o 
  -7   4  14      114.92       96.73     38.08 o 
  -6   4  14      127.11      156.07     36.20 o 
  -5   4  14        4.37        3.69     31.02 o 
  -4   4  14       68.75       54.27     35.02 o 
  -3   4  14        1.91       34.02     38.46 o 
  -2   4  14      123.43       65.23     26.67 o 
  -1   4  14     2604.81     2649.15     91.93 o 
   0   4  14      290.64      256.40     51.16 o 
   1   4  14     1269.13     1295.60     66.18 o 
   2   4  14      287.09      243.99     65.44 o 
   3   4  14      199.32      123.93     56.00 o 
   4   4  14     2069.07     2157.56    143.37 o 
   5   4  14      696.57      584.31     84.95 o 
   6   4  14       22.30       50.16     64.64 o 
   7   4  14      206.62      290.05     92.05 o 
   8   4  14       13.49      204.51    123.74 o 
 -18   5  14       11.26      -56.85    154.17 o 
 -17   5  14       64.51      401.45    143.88 o 
 -16   5  14      145.58      310.53     96.23 o 
 -15   5  14        1.25       93.65     93.27 o 
 -14   5  14      361.12      383.99    106.94 o 
 -13   5  14     3075.18     3206.94    168.75 o 
 -12   5  14       92.27      107.15     53.27 o 
 -11   5  14      129.91      161.24     42.94 o 
 -10   5  14       31.56       28.43     40.68 o 
  -9   5  14      432.16      509.85     58.12 o 
  -8   5  14       27.28       33.26     34.78 o 
  -7   5  14     1564.52     1603.52     82.69 o 
  -6   5  14      236.46      235.67     44.06 o 
  -5   5  14      768.50      850.93     63.39 o 
  -4   5  14      291.40      314.71     47.60 o 
  -3   5  14      577.75      536.14     56.16 o 
  -2   5  14        4.91       13.38     28.93 o 
  -1   5  14      616.82      795.91     69.79 o 
   0   5  14       41.43       44.66     31.77 o 
   1   5  14       47.86       53.85     51.74 o 
   2   5  14     1500.78     1537.39    145.53 o 
   3   5  14       15.45       90.23     54.79 o 
   4   5  14      360.24      258.87     80.09 o 
   5   5  14        0.43      119.89     70.49 o 
   6   5  14        3.52       70.77     69.32 o 
   7   5  14      109.39       98.79     77.57 o 
   8   5  14      582.48      705.84    271.55 o 
 -18   6  14       12.47       21.25     93.21 o 
 -17   6  14        0.04      202.03    129.01 o 
 -16   6  14      151.96      329.51     97.39 o 
 -15   6  14      265.51      592.27    125.69 o 
 -14   6  14      420.44      336.31    105.18 o 
 -13   6  14     1328.06     1535.04    137.74 o 
 -12   6  14      129.99      158.78     60.16 o 
 -11   6  14     2599.76     2570.60    102.29 o 
 -10   6  14     3176.58     3181.89    115.30 o 
  -9   6  14       20.75      130.96     43.92 o 
  -8   6  14     1185.62     1338.19     89.69 o 
  -7   6  14     5492.72     5189.07    141.77 o 
  -6   6  14      458.51      362.66     55.63 o 
  -5   6  14     2738.18     2977.97    100.59 o 
  -4   6  14     3519.05     3240.24    109.58 o 
  -3   6  14        2.50       57.71     42.25 o 
  -2   6  14       85.87       54.73     35.87 o 
  -1   6  14     3582.99     3477.49    134.25 o 
   0   6  14        3.90       25.14     50.31 o 
   1   6  14     1071.39      959.31    128.77 o 
   2   6  14     1432.70     1604.00    141.80 o 
   3   6  14       28.45       41.45     71.51 o 
   4   6  14      896.67      802.57    113.37 o 
   5   6  14      214.04      269.49    124.93 o 
   6   6  14        4.36       61.40     68.80 o 
   7   6  14      589.53      674.97    201.18 o 
   8   6  14       81.56      236.00    135.99 o 
 -17   7  14       24.91      169.21    171.21 o 
 -16   7  14      104.34      191.56    101.29 o 
 -15   7  14      137.78      253.20     97.38 o 
 -14   7  14      119.70      164.65     97.33 o 
 -13   7  14       19.00        7.73     87.84 o 
 -12   7  14       27.48      167.72     56.10 o 
 -11   7  14      401.32      514.32     67.32 o 
 -10   7  14     1399.78     1500.20    106.11 o 
  -9   7  14      207.86      180.57     51.73 o 
  -8   7  14      171.97      213.76     80.96 o 
  -7   7  14        4.51      -49.75     32.23 o 
  -6   7  14      287.18      221.21     49.66 o 
  -5   7  14        0.05       58.82     37.15 o 
  -4   7  14      241.92      273.38     50.82 o 
  -3   7  14       48.72       61.56     37.60 o 
  -2   7  14       69.01       69.29     39.92 o 
  -1   7  14      154.41      157.76     63.71 o 
   0   7  14      176.97      163.40     66.23 o 
   1   7  14      208.57      396.61     84.58 o 
   2   7  14      483.56      571.21    100.78 o 
   3   7  14        3.75       58.36     67.16 o 
   4   7  14      407.04      342.07     89.74 o 
   5   7  14      695.19      612.31    175.40 o 
   6   7  14      342.82      274.48    128.79 o 
   7   7  14        0.28      143.76    116.37 o 
 -17   8  14       30.94      433.11    163.50 o 
 -16   8  14      495.98      636.06    155.99 o 
 -15   8  14        0.37       10.49     95.28 o 
 -14   8  14      104.74      199.98    118.21 o 
 -13   8  14       61.36      147.50     93.42 o 
 -12   8  14       14.21       64.17     66.77 o 
 -11   8  14      551.68      699.90    148.56 o 
 -10   8  14       28.03      100.56     51.03 o 
  -9   8  14      413.63      501.79     65.07 o 
  -8   8  14      506.22      558.86     74.49 o 
  -7   8  14       60.08       35.33     42.33 o 
  -6   8  14       23.90      -11.46     37.59 o 
  -5   8  14      207.59      202.56     48.91 o 
  -4   8  14       36.15       31.45     40.39 o 
  -3   8  14        8.89       50.50     37.18 o 
  -2   8  14        2.07       30.58     58.96 o 
  -1   8  14      371.14      418.22     83.56 o 
   0   8  14       80.75       54.43     61.81 o 
   1   8  14       48.17      146.38     72.97 o 
   2   8  14      734.26      831.98    116.98 o 
   3   8  14      209.48       97.96     88.14 o 
   4   8  14       30.68      -84.26     68.41 o 
   5   8  14       16.94       48.18     88.21 o 
   6   8  14      228.51      116.37     74.57 o 
   7   8  14      462.53      442.92    247.41 o 
 -17   9  14       37.48       14.03    278.43 o 
 -16   9  14       25.18      595.54    300.86 o 
 -15   9  14       20.23      -57.54    146.41 o 
 -14   9  14      736.05      688.69    326.12 o 
 -13   9  14     1820.06     1996.70    168.98 o 
 -12   9  14       34.62      100.95     93.32 o 
 -11   9  14       97.95      101.51     66.89 o 
 -10   9  14        0.23       33.65     45.79 o 
  -9   9  14       19.49       24.75     43.05 o 
  -8   9  14        3.39        7.14     53.89 o 
  -7   9  14      766.63      748.69     74.77 o 
  -6   9  14       40.63      -29.92     38.17 o 
  -5   9  14      470.11      437.19     60.37 o 
  -4   9  14      380.19      325.81     59.63 o 
  -3   9  14        0.71       50.07     58.12 o 
  -2   9  14      110.71       95.11     67.38 o 
  -1   9  14     2341.14     2345.18    260.22 o 
   0   9  14       11.52      -66.75     81.43 o 
   1   9  14       59.25       29.51     75.58 o 
   2   9  14      226.62      171.03     83.28 o 
   3   9  14      120.28       97.55     90.53 o 
   4   9  14      285.92      354.96     96.55 o 
   5   9  14      534.14      479.21     97.59 o 
   6   9  14       14.71       36.88     75.96 o 
   7   9  14     1009.59      741.57    140.89 o 
 -16  10  14     1465.00     1164.82    504.99 o 
 -15  10  14       44.15      -75.67    199.43 o 
 -14  10  14        0.59      135.16    103.90 o 
 -13  10  14      136.72      228.90    102.88 o 
 -12  10  14       88.63       80.47     75.46 o 
 -11  10  14       40.60       80.41    104.80 o 
 -10  10  14      435.26      478.20    120.41 o 
  -9  10  14       94.29      165.64     98.66 o 
  -8  10  14       73.65       73.98     57.32 o 
  -7  10  14       27.67        1.43     44.44 o 
  -6  10  14       78.08       92.68     44.55 o 
  -5  10  14      474.39      408.99     67.90 o 
  -4  10  14     1533.68     1588.06    128.39 o 
  -3  10  14      107.35       98.75     78.93 o 
  -2  10  14        9.85       45.71     65.10 o 
  -1  10  14       17.58       77.68     69.35 o 
   0  10  14       24.83      -34.44     81.64 o 
   1  10  14      382.29      309.32     87.83 o 
   2  10  14      974.83      882.06    123.24 o 
   3  10  14      316.06      466.66    145.16 o 
   4  10  14      448.74      621.08     98.83 o 
   5  10  14       42.58      116.33    129.67 o 
   6  10  14      227.60      339.92     98.10 o 
 -16  11  14       19.65     -326.83    363.76 o 
 -15  11  14      111.33      302.41    185.61 o 
 -14  11  14      330.69      151.32    151.23 o 
 -13  11  14       16.69       25.09    144.12 o 
 -12  11  14        2.76      140.06     77.69 o 
 -11  11  14       42.50      101.86    154.72 o 
 -10  11  14      286.00      194.80     82.08 o 
  -9  11  14       36.49       22.56     52.19 o 
  -8  11  14      231.59      221.95     58.86 o 
  -7  11  14     1307.08     1300.22    100.91 o 
  -6  11  14       27.29       18.80     70.31 o 
  -5  11  14      234.71      154.61     66.75 o 
  -4  11  14        6.56       33.61     67.78 o 
  -3  11  14      249.48      153.25     73.24 o 
  -2  11  14       62.66      160.74     85.76 o 
  -1  11  14        6.16       45.10    113.11 o 
   0  11  14       24.51       90.35     73.42 o 
   1  11  14      160.33      169.78     82.38 o 
   2  11  14      194.06      278.27    135.51 o 
   3  11  14       14.26       39.88    107.42 o 
   4  11  14       45.62       95.18     85.81 o 
   5  11  14      280.57      336.53     99.84 o 
   6  11  14       15.87       88.51     92.47 o 
 -15  12  14        0.24     -111.23    270.53 o 
 -14  12  14      382.89      545.82    250.39 o 
 -13  12  14     3029.12     2416.03    568.24 o 
 -12  12  14      209.20      311.26    105.62 o 
 -11  12  14       39.22       73.44     74.13 o 
 -10  12  14      722.26      758.76     99.55 o 
  -9  12  14      368.34      302.24     80.95 o 
  -8  12  14      108.26       59.11     56.79 o 
  -7  12  14       56.09      116.10     59.03 o 
  -6  12  14      257.70      193.21     80.93 o 
  -5  12  14       16.31      -18.53     80.89 o 
  -4  12  14       27.34      -53.28     60.25 o 
  -3  12  14       24.18      122.94     94.35 o 
  -2  12  14      113.22       76.04     68.05 o 
  -1  12  14        2.98       53.87    103.37 o 
   0  12  14      101.14      172.60    124.78 o 
   1  12  14      349.05      335.26     89.98 o 
   2  12  14        3.41      148.51    105.41 o 
   3  12  14      427.90      519.95    201.82 o 
   4  12  14      147.19      224.03    105.71 o 
   5  12  14        1.23      121.60     78.30 o 
 -14  13  14        0.00      -18.52    152.98 o 
 -13  13  14      242.84      -84.82    267.03 o 
 -12  13  14      137.44      207.96     85.88 o 
 -11  13  14       35.93        9.00     80.00 o 
 -10  13  14     1065.21      956.44    110.44 o 
  -9  13  14       45.91        6.58     71.54 o 
  -8  13  14      177.97      221.55     78.25 o 
  -7  13  14       48.53       54.10     67.94 o 
  -6  13  14      231.19      141.22     93.78 o 
  -5  13  14      433.32      548.66     86.06 o 
  -4  13  14        0.67      -55.33     85.76 o 
  -3  13  14        1.61      -27.20     60.76 o 
  -2  13  14       98.96      228.41     86.97 o 
  -1  13  14      206.24      305.34    111.13 o 
   0  13  14       61.71      106.67    150.22 o 
   1  13  14      463.75      400.84    105.94 o 
   2  13  14      939.02     1036.61    178.28 o 
   3  13  14        5.50      143.86    103.24 o 
   4  13  14       21.86       51.56     76.04 o 
 -13  14  14       75.47      -86.94    286.23 o 
 -12  14  14       36.87      -14.20    133.86 o 
 -11  14  14       83.84      -27.56     86.95 o 
 -10  14  14      274.21      334.73     91.92 o 
  -9  14  14      198.59      244.60     98.31 o 
  -8  14  14      116.93       99.70     75.39 o 
  -7  14  14      590.25      292.46    182.53 o 
  -6  14  14       30.74       46.04     75.76 o 
  -5  14  14       21.54       -5.38     67.34 o 
  -4  14  14        1.50        1.55     70.07 o 
  -3  14  14        0.40       17.41     60.06 o 
  -2  14  14      254.85      358.34    112.86 o 
  -1  14  14      312.23      403.82    122.90 o 
   0  14  14      292.04      424.90    222.95 o 
   1  14  14      505.21      480.13    262.87 o 
   2  14  14      942.56     1149.20    225.46 o 
   3  14  14       55.02       74.45    113.57 o 
 -12  15  14       15.66     -156.41    130.32 o 
 -11  15  14       63.51      -20.76    136.89 o 
 -10  15  14      486.69      670.13    133.53 o 
  -9  15  14       31.48       12.92     96.07 o 
  -8  15  14      513.09      353.31     99.03 o 
  -7  15  14      681.70      749.95    114.89 o 
  -6  15  14        0.13      -27.59     65.58 o 
  -5  15  14      376.10      414.16    102.42 o 
  -4  15  14      304.94      267.35     84.06 o 
  -3  15  14        9.78       83.68     70.33 o 
  -2  15  14      974.27      998.53    136.01 o 
  -1  15  14       59.80       58.39    143.36 o 
   0  15  14       16.26      217.93    101.39 o 
   1  15  14     1147.12     1145.28    152.22 o 
   2  15  14      269.76      391.57     99.57 o 
 -11  16  14      313.65      226.59     93.78 o 
 -10  16  14       87.85       -1.88     78.35 o 
  -9  16  14        0.31       78.81     85.54 o 
  -8  16  14      320.85      266.59    107.03 o 
  -7  16  14       38.97       37.92     92.87 o 
  -6  16  14       10.32       15.78     74.99 o 
  -5  16  14       11.87       -3.90     68.31 o 
  -4  16  14        1.07       41.03     93.09 o 
  -3  16  14       11.15      -47.22     90.85 o 
  -2  16  14        0.50      142.11     79.30 o 
  -1  16  14       46.58      190.46    141.99 o 
   0  16  14      128.77      284.20    120.07 o 
   1  16  14      102.60      116.41     90.48 o 
 -10  17  14        0.03      -16.98    107.83 o 
  -9  17  14        4.59       35.58     89.61 o 
  -8  17  14       59.65      209.18     99.89 o 
  -7  17  14       36.22       30.12     81.35 o 
  -6  17  14       75.57      239.99     95.50 o 
  -5  17  14       74.34       43.34     80.85 o 
  -4  17  14       80.36       87.20     77.95 o 
  -3  17  14       10.74      116.34     80.96 o 
  -2  17  14     1167.67     1323.51    143.58 o 
  -1  17  14      568.70      701.72    328.12 o 
   0  17  14        1.45      133.41    233.58 o 
  -7  18  14      231.93       54.17     95.26 o 
  -6  18  14      156.63      -15.84    188.51 o 
  -5  18  14       70.06       37.27    116.66 o 
  -4  18  14      493.57      385.64    106.17 o 
  -3  18  14      115.79      148.74    104.14 o 
 -18   1  15       33.99      706.12    659.64 o 
 -17   1  15      721.79      879.24    125.04 o 
 -16   1  15       23.05      132.11     98.56 o 
 -15   1  15       18.30        8.13     86.55 o 
 -14   1  15      236.53      435.71    108.86 o 
 -13   1  15       12.70      147.74     85.92 o 
 -12   1  15        0.30      -14.92     39.63 o 
 -11   1  15      246.21      158.18     52.94 o 
 -10   1  15      653.06      818.62     76.28 o 
  -9   1  15       12.93       43.07     39.22 o 
  -8   1  15     2825.77     2805.12    111.98 o 
  -7   1  15        8.07       51.74     33.20 o 
  -6   1  15      364.36      380.86     48.94 o 
  -5   1  15      187.81      202.08     47.19 o 
  -4   1  15       24.35       81.85     40.01 o 
  -3   1  15       43.77      -32.69     41.63 o 
  -2   1  15        0.17      -68.18     34.09 o 
  -1   1  15        0.03       -5.83     41.46 o 
   0   1  15      152.28      178.64     42.42 o 
   1   1  15      176.02      117.01     57.45 o 
   2   1  15       40.49       75.92     51.51 o 
   3   1  15      154.83      154.64     58.91 o 
   4   1  15      306.47      203.05     87.41 o 
   5   1  15       11.55       97.12     82.47 o 
   6   1  15        1.10       80.89     64.16 o 
   7   1  15       21.25      234.52     98.50 o 
   8   1  15       19.04      325.43    206.75 o 
 -18   2  15      289.01      295.04    176.19 o 
 -17   2  15        0.06      114.18    118.95 o 
 -16   2  15       43.53      213.19    106.25 o 
 -15   2  15      117.09      143.85     95.83 o 
 -14   2  15      133.24      174.18     91.64 o 
 -13   2  15      271.36      336.26     93.22 o 
 -12   2  15        0.19        1.17     33.41 o 
 -11   2  15      107.47      140.24     44.05 o 
 -10   2  15      191.64      165.02     53.87 o 
  -9   2  15     2937.24     3063.91    117.50 o 
  -8   2  15        8.90        3.19     36.64 o 
  -7   2  15      190.07      256.58     48.45 o 
  -6   2  15      137.93      168.47     38.49 o 
  -5   2  15      593.36      612.19     60.63 o 
  -4   2  15      317.22      278.86     43.89 o 
  -3   2  15       51.95       28.60     21.38 o 
  -2   2  15       40.49      -15.71     38.30 o 
  -1   2  15      186.31      239.69     44.87 o 
   0   2  15        3.37      -14.87     45.44 o 
   1   2  15       14.74        6.79     57.26 o 
   2   2  15      567.01      792.58    105.94 o 
   3   2  15      227.53      274.60     78.51 o 
   4   2  15     2505.08     2762.22    164.45 o 
   5   2  15        9.51       46.91     57.26 o 
   6   2  15       45.58      118.46     53.94 o 
   7   2  15       47.38      175.33     79.85 o 
 -18   3  15      241.94      131.34    374.49 o 
 -17   3  15       55.63      223.43     93.96 o 
 -16   3  15       78.84      152.81     95.29 o 
 -15   3  15       10.24       46.96    131.15 o 
 -14   3  15        0.07       74.98     88.70 o 
 -13   3  15       89.57      240.15     90.89 o 
 -12   3  15        6.22       23.69     40.50 o 
 -11   3  15       56.88       88.69     67.31 o 
 -10   3  15      603.94      619.18     64.53 o 
  -9   3  15     1443.15     1513.25     87.75 o 
  -8   3  15       93.15       84.56     41.23 o 
  -7   3  15      143.31      177.57     43.04 o 
  -6   3  15      991.39     1106.32     73.26 o 
  -5   3  15      307.40      299.67     46.40 o 
  -4   3  15        9.08        6.40     32.78 o 
  -3   3  15     1312.30     1373.51    104.76 o 
  -2   3  15     5253.03     5154.70    235.16 o 
  -1   3  15       26.48       50.06     36.96 o 
   0   3  15     1325.20     1373.34    131.16 o 
   1   3  15     1194.41     1159.99    125.60 o 
   2   3  15      104.27      103.96     55.74 o 
   3   3  15       70.57      170.91     63.05 o 
   4   3  15      144.17      186.28     85.37 o 
   5   3  15       58.79      123.48     63.07 o 
   6   3  15       54.58       80.05     59.87 o 
   7   3  15      248.07      385.07     94.92 o 
 -18   4  15      368.66      457.80    283.77 o 
 -17   4  15     1028.41     1212.18    170.84 o 
 -16   4  15       21.66      364.89    109.48 o 
 -15   4  15      597.04      942.04    127.16 o 
 -14   4  15      450.14      686.93    118.87 o 
 -13   4  15      185.48      334.02     93.90 o 
 -12   4  15      478.67      555.15     82.93 o 
 -11   4  15     1072.59     1157.93     80.56 o 
 -10   4  15     2158.38     2129.54     98.52 o 
  -9   4  15      790.31      859.71     65.44 o 
  -8   4  15        4.82       -1.77     35.35 o 
  -7   4  15      685.71      701.58     60.86 o 
  -6   4  15       69.32      121.94     37.41 o 
  -5   4  15      226.23      281.08     46.16 o 
  -4   4  15      473.22      505.94     60.94 o 
  -3   4  15      171.63      183.92     44.53 o 
  -2   4  15     8544.88     8660.86    233.01 o 
  -1   4  15      142.12      117.68     53.18 o 
   0   4  15        1.45       14.47     46.93 o 
   1   4  15      700.85      790.91     91.95 o 
   2   4  15       15.46       26.71     55.31 o 
   3   4  15     1291.68     1324.13    173.18 o 
   4   4  15      134.79      129.75     86.19 o 
   5   4  15       48.09       85.36     60.21 o 
   6   4  15        1.46      110.68     71.02 o 
   7   4  15       82.59      150.55     89.68 o 
 -18   5  15      780.54      642.42    230.22 o 
 -17   5  15      152.71      119.17    248.92 o 
 -16   5  15       85.66      314.08    171.65 o 
 -15   5  15       10.19      -61.00     91.33 o 
 -14   5  15      520.39      542.29    113.56 o 
 -13   5  15       52.00      137.48     88.04 o 
 -12   5  15      148.94      234.30     62.26 o 
 -11   5  15     2241.82     2574.88    129.03 o 
 -10   5  15      404.95      444.34     65.55 o 
  -9   5  15      131.34      173.51     46.05 o 
  -8   5  15     3577.54     3446.70    113.03 o 
  -7   5  15      287.69      288.03     48.27 o 
  -6   5  15     3610.26     3720.07    112.70 o 
  -5   5  15     8411.41     8133.67    178.01 o 
  -4   5  15       18.82       57.16     37.11 o 
  -3   5  15      194.03      237.02     46.68 o 
  -2   5  15     1753.64     1643.28    125.92 o 
  -1   5  15      198.90      263.84     85.67 o 
   0   5  15      455.43      296.70     67.47 o 
   1   5  15        0.92       -8.28     47.18 o 
   2   5  15      136.39      104.60     61.19 o 
   3   5  15       17.88       -7.93     54.47 o 
   4   5  15     1632.37     1752.09    155.22 o 
   5   5  15       13.21      151.51     76.61 o 
   6   5  15       57.16      220.59     85.20 o 
   7   5  15      437.35      377.96    115.99 o 
 -17   6  15      200.43      191.51    186.78 o 
 -16   6  15        3.90      315.22    164.17 o 
 -15   6  15      613.82      694.22    123.60 o 
 -14   6  15        0.18      163.26     98.29 o 
 -13   6  15       53.73      178.75     94.20 o 
 -12   6  15     1253.24     1387.95    103.86 o 
 -11   6  15      764.44      777.54     80.03 o 
 -10   6  15        5.88        3.22     45.48 o 
  -9   6  15     4424.89     4679.80    140.99 o 
  -8   6  15       20.09       14.88     41.53 o
[truncated: 87,252 more chars]
